# Supplementary material for: Diversity in 113 cowpea [Vigna unguiculata (L) Walp] accessions assessed with 458 SNP markers
Source: Springerplus. 2014 Sep 20;3:541. doi: 10.1186/2193-1801-3-541 (PMC4190189; doi:10.1186/2193-1801-3-541)
Supplement: Supplementary file 1 — Additional file 1: Raw SNP Genotype Data used for Analyses. (XLSX 435 KB) [file 40064_2014_1267_MOESM1_ESM.xlsx]

## Sheet: Sheet1
			KBiosciences grid report
			Grid version 1.01
			More information is available in the Genotyping-1265.005-01.csv file. This file lists only the calls for each SNP on each well with a subject ID. When a subject ID is duplicated and the calls don't match the keyword DUPE is used.
			Project number	1265.01
			Order number
ID.snp	Acc.No.	Field ID	DNA \ Assay	10969_452	3194_319	8944_1233	4780_374	16822_160	15385_870	2918_753	14622_2490	8273_1205	1936_545	10000_1243	1004_587	10120_329	10136_479	10179_1555	10216_370	10269_488	10277_636	10279_316	10292_823	10500_1030	1052_1064	1054_714	1060_220	10630_719	10650_1563	10661_873	10673_268	10686_567	10738_1400	10762_866	10774_696	1078_282	10833_1266	10853_451	10856_554	10887_2158	10917_296	11028_734	11039_801	1107_518	11138_624	11233_1096	11279_1737	11331_595	11367_1228
A1	GH4524	M	A1	G:G	G:G	A:A	A:A	A:A	A:A	C:C	A:A	C:C	G:G	C:C	G:G	A:A	C:C	T:T	C:C	C:A	C:C	A:A	C:C	G:G	A:A	A:A	C:C	C:C	C:C	G:G	T:T	T:T	A:A	G:G	C:C	T:T	T:T	A:A	G:G	?	A:A	T:T	C:C	G:G	C:C	C:C	G:G	G:G	G:C
B1	GH4524	B	B1	G:G	G:G	A:A	A:A	A:A	A:A	C:C	A:A	C:C	G:G	C:C	G:G	A:A	C:C	T:T	C:C	C:C	C:C	A:A	C:C	G:G	A:A	A:A	C:C	C:C	C:C	G:G	T:T	T:T	A:A	G:G	C:C	T:T	T:T	A:A	G:G	T:T	A:A	T:T	C:C	G:G	C:C	C:C	G:G	G:G	G:G
C1	GH4524	ME	C1	G:G	G:G	A:A	A:A	A:A	A:A	C:C	A:A	C:C	G:G	C:C	G:G	A:A	C:C	T:T	C:C	A:A	C:C	A:A	C:C	G:G	A:A	A:A	C:C	C:C	C:C	?	T:T	T:T	A:A	G:G	C:C	T:T	T:T	A:A	G:G	T:T	A:A	T:T	C:C	G:G	C:C	C:C	G:G	G:G	C:C
D3	GH4524	BBE	D1	G:G	G:G	A:A	A:A	A:A	A:A	C:C	A:A	C:C	G:G	C:C	G:G	A:A	C:C	T:T	C:C	C:C	C:C	A:A	C:C	G:G	A:A	A:A	C:C	C:C	C:C	G:G	T:T	T:T	A:A	G:G	C:C	T:T	T:T	A:A	G:G	T:T	A:A	T:T	C:C	G:G	C:C	C:C	G:G	G:G	G:G
E1	IT97K-556-6	104	E1	A:A	A:A	A:A	G:G	G:G	A:A	C:C	G:G	A:A	G:G	C:C	G:G	A:A	C:C	T:T	C:C	C:C	G:G	G:G	C:C	A:A	A:A	A:A	T:T	T:T	A:A	A:A	C:C	T:T	G:G	G:G	C:C	T:T	T:T	A:A	C:C	T:T	A:A	T:T	C:C	G:G	C:C	T:T	C:C	C:C	G:G
E2	IT82E-18	59	E2	G:G	?	A:A	A:A	A:A	G:G	C:C	A:A	C:C	A:A	C:C	G:G	A:A	C:C	T:T	C:C	A:A	G:G	G:G	C:C	A:A	A:A	C:C	T:T	T:T	C:C	A:A	C:C	C:C	G:G	G:G	C:C	T:T	T:T	A:A	G:G	C:C	A:A	T:T	C:C	G:G	T:T	C:C	C:C	G:G	G:G
E3	UCR 779	4	E3	A:A	A:A	A:A	G:G	A:A	A:A	A:A	G:G	A:A	?	C:C	G:G	A:A	C:C	C:C	C:C	A:A	G:G	A:A	C:C	A:A	A:A	C:C	C:C	C:C	C:C	G:G	C:C	T:T	G:G	C:C	T:T	T:T	T:T	A:A	C:C	C:C	C:C	T:T	C:C	G:G	C:C	C:C	C:C	G:G	G:G
E4	CB 27	21	E4	G:G	G:G	A:A	G:G	G:G	G:G	C:C	A:A	C:C	A:A	T:T	G:G	A:A	C:C	T:T	C:C	A:A	C:C	G:G	T:T	G:G	A:A	C:C	T:T	C:C	C:C	G:G	C:C	T:T	A:A	G:G	T:T	T:T	G:G	A:A	G:G	T:T	C:C	T:T	T:T	G:G	C:C	C:C	G:G	G:G	C:C
E5	TONA	60	E5	A:A	A:A	A:A	G:G	G:G	A:A	A:A	G:G	A:A	G:G	C:C	G:G	A:A	C:C	C:C	C:C	C:C	C:C	G:G	T:T	A:A	A:A	A:A	?	T:T	C:C	G:G	C:C	T:T	G:G	G:G	C:C	T:T	T:T	A:A	C:C	T:T	A:A	T:T	C:C	G:G	C:C	T:T	G:G	C:C	G:G
E6	NHYIRA	C2	E6	A:A	A:A	C:C	A:A	G:G	G:G	C:C	G:G	C:C	?	C:C	G:G	A:A	C:C	C:C	C:C	A:A	C:C	A:A	C:C	A:A	A:A	C:C	T:T	T:T	C:C	G:G	C:C	T:T	G:G	G:G	C:C	T:T	T:T	A:A	C:C	T:T	C:C	T:T	C:C	G:G	C:C	C:C	G:G	C:C	G:G
E7	WACCI 01		E7	A:A	?	A:A	G:G	A:A	A:A	A:A	G:G	A:A	G:G	C:C	G:G	A:A	?	T:T	C:C	A:A	C:C	A:A	C:C	G:G	A:A	C:C	C:C	T:T	C:C	A:A	C:C	C:C	G:G	G:G	T:T	T:T	T:T	A:A	C:C	C:C	C:C	T:T	C:C	G:G	C:C	T:T	C:C	C:C	G:G
E8	ZAAYURA	6	E8	G:G	G:G	A:A	G:G	G:G	A:A	C:C	A:A	C:C	G:G	C:C	G:G	A:A	C:C	T:T	C:C	A:A	C:C	G:G	C:C	G:G	A:A	C:C	T:T	C:C	A:A	G:G	C:C	C:C	G:G	G:G	C:C	G:G	T:T	A:A	G:G	C:C	C:C	T:T	C:C	G:G	C:C	T:T	C:C	G:G	G:G
E9	GH7187	56	E9	G:G	G:G	C:C	A:A	A:A	G:G	C:C	A:A	C:C	G:G	T:T	G:G	A:A	C:C	T:T	C:C	A:A	C:C	A:A	T:T	A:A	C:C	A:A	T:T	T:T	C:C	A:A	C:C	T:T	A:A	G:G	C:C	?	G:G	A:A	G:G	T:T	C:C	T:T	C:C	G:G	C:C	C:C	G:G	G:G	G:G
E10	BAWUTA	127	E10	A:A	A:A	A:A	G:G	G:G	A:A	C:C	A:A	C:C	G:G	C:C	G:G	A:A	C:C	T:T	C:C	A:A	C:C	G:G	C:C	G:G	A:A	A:A	T:T	C:C	C:C	A:A	T:T	T:T	A:A	G:G	C:C	G:G	T:T	A:A	G:G	T:T	C:C	T:T	C:C	G:G	C:C	T:T	C:C	G:G	C:C
F1	PADDY TWUA	130	F1	A:A	A:A	C:C	G:G	A:A	A:A	A:A	A:A	A:A	G:G	T:T	G:G	A:A	C:C	T:T	C:C	A:A	C:C	G:G	T:T	G:G	A:A	C:C	T:T	C:C	C:C	G:G	C:C	C:C	G:G	G:G	C:C	T:T	G:G	A:A	C:C	T:T	A:A	T:T	C:C	G:G	C:C	T:T	G:G	G:G	G:G
F2	Asontem		F2	G:G	G:G	C:C	G:G	G:G	A:A	C:C	G:G	C:C	G:G	C:C	G:G	A:A	C:C	T:T	C:C	A:A	C:C	G:G	C:C	G:G	A:A	C:C	T:T	T:T	C:C	G:G	C:C	T:T	G:G	G:G	T:T	T:T	T:T	A:A	G:G	T:T	C:C	T:T	C:C	G:G	T:T	T:T	G:C	C:C	G:G
F3	GH2312	101	F3	G:G	G:G	A:A	A:A	A:A	G:G	C:C	A:A	C:C	?	?	G:G	A:A	C:C	T:T	C:C	C:C	C:C	A:A	?	G:G	A:A	A:A	T:T	T:T	C:C	A:A	C:C	T:T	G:G	G:G	T:T	T:T	T:T	A:A	G:G	T:T	C:C	T:T	C:C	G:G	C:C	C:C	G:G	G:G	G:G
F4	GH4530	33	F4	G:G	G:G	A:A	G:G	A:A	A:A	C:C	?	C:C	G:G	C:C	G:G	A:A	C:C	C:C	C:C	A:A	C:C	G:G	C:C	G:G	A:A	A:A	T:T	C:C	C:C	A:A	T:T	C:C	G:G	G:G	C:C	T:T	T:T	A:A	C:C	T:T	A:A	T:T	C:C	G:G	C:C	T:T	C:C	C:C	C:C
F5	GH7229	35	F5	G:G	G:G	A:A	A:A	A:A	A:A	C:C	A:A	A:A	A:A	C:C	G:G	A:A	C:C	T:T	C:C	A:A	C:C	A:A	T:T	G:G	A:A	A:A	T:T	C:C	C:C	G:G	C:C	T:T	A:A	G:G	C:C	T:T	T:T	A:A	G:G	T:T	C:C	T:T	C:C	G:G	T:T	C:C	G:G	G:G	C:C
F6	GH7875	32	F6	A:A	A:A	A:A	G:G	A:A	A:A	A:A	G:G	A:A	G:G	C:C	G:G	A:A	C:C	C:C	C:C	A:A	C:C	G:G	C:C	G:G	A:A	A:A	C:C	C:C	C:C	A:A	T:T	C:C	G:G	G:G	C:C	T:T	T:T	A:A	C:C	T:T	C:C	T:T	C:C	G:G	T:T	T:T	C:C	C:C	C:C
F7	GH7178	64	F7	G:A	?	A:A	G:A	A:A	G:A	C:A	G:A	C:A	G:A	C:C	G:G	?	C:C	T:T	C:C	C:A	C:C	?	C:C	G:A	A:A	C:A	T:T	?	C:C	G:A	C:C	T:T	G:G	G:G	T:T	T:T	T:T	A:A	G:C	?	C:C	T:T	C:C	G:G	C:C	C:T	G:C	G:C	G:C
F9	GH6060	100	F9	G:G	G:G	C:C	G:G	A:A	?	C:C	G:G	A:A	G:G	T:T	A:A	A:A	C:C	T:T	C:C	C:C	C:C	G:G	C:C	A:A	A:A	A:A	T:T	C:C	C:C	A:A	C:C	C:C	G:G	G:G	C:C	T:T	T:T	A:A	C:C	T:T	?	T:T	C:C	G:G	C:C	T:T	G:G	C:C	C:C
F10	GH4778	82	F10	G:G	G:G	A:A	G:G	A:A	A:A	C:C	?	C:C	G:G	C:C	G:G	A:A	C:C	C:C	C:C	A:A	C:C	G:G	C:C	G:G	A:A	A:A	T:T	C:C	C:C	A:A	T:T	C:C	G:G	G:G	C:C	T:T	T:T	A:A	C:C	T:T	A:A	T:T	C:C	G:G	C:C	T:T	C:C	C:C	C:C
G1	GH2341	9	G1	G:G	G:G	C:C	A:A	G:G	G:G	C:C	A:A	C:C	G:G	?	G:G	A:A	C:C	T:T	C:C	C:C	C:C	A:A	T:T	A:A	C:C	A:A	T:T	T:T	C:C	A:A	C:C	T:T	A:A	G:G	C:C	T:T	G:G	?	G:G	T:T	C:C	T:T	C:C	G:G	C:C	C:C	G:G	G:G	G:G
G2	GH2309	15	G2	G:G	G:G	C:C	A:A	G:G	G:G	C:C	A:A	C:C	A:A	C:T	G:G	A:A	T:T	T:T	C:C	C:C	C:C	A:A	T:T	A:A	A:A	C:C	T:T	T:T	C:C	G:A	C:C	T:T	A:A	G:G	C:C	T:T	G:T	A:A	G:G	T:T	C:C	T:T	C:C	G:G	C:C	C:C	G:G	G:G	G:G
G3	GH3675	48	G3	G:G	G:G	C:C	A:A	G:G	G:G	C:C	A:A	C:C	G:G	T:T	G:G	A:A	T:T	T:T	C:C	A:A	?	A:A	T:T	A:A	A:A	A:A	T:T	T:T	C:C	A:A	C:C	T:T	A:A	G:G	C:C	T:T	G:G	A:A	G:G	T:T	C:C	T:T	C:C	G:G	C:C	C:C	G:G	G:G	C:C
G4	GH2330	11	G4	G:G	G:G	C:C	A:A	A:A	G:G	C:C	A:A	C:C	A:A	C:C	G:G	A:A	C:C	T:T	C:C	C:C	C:C	A:A	C:C	G:G	A:A	A:A	T:T	T:T	C:C	A:A	C:C	T:T	G:G	G:G	C:C	T:T	T:T	A:A	G:G	T:T	C:C	T:T	C:C	G:G	C:C	C:C	G:G	G:G	C:C
G5	GH3669	53	G5	A:A	A:A	A:A	A:A	A:A	A:A	A:A	G:G	A:A	?	C:C	G:G	A:A	C:C	T:T	C:C	C:C	C:C	A:A	C:C	A:A	A:A	C:C	C:C	C:C	C:C	G:G	C:C	C:C	G:G	G:G	C:C	T:T	T:T	A:A	C:C	C:C	C:C	T:T	C:C	G:G	T:T	T:T	C:C	C:C	G:G
G6	GH1667	G6	G6	G:G	G:G	A:A	A:A	A:A	G:G	C:C	A:A	C:C	A:A	C:C	G:G	A:A	C:C	T:T	C:C	C:C	C:C	A:A	C:C	G:G	A:A	A:A	T:T	T:T	C:C	A:A	C:C	T:T	G:G	G:G	T:T	T:T	T:T	A:A	G:G	T:T	C:C	T:T	C:C	G:G	C:C	C:C	G:G	G:G	G:G
G7	GH6045	14	G7	A:A	?	A:A	G:G	G:G	A:A	A:A	G:G	A:A	G:G	C:C	G:G	A:A	C:C	T:T	C:C	C:C	C:C	G:G	C:C	A:A	A:A	C:C	T:T	T:T	C:C	G:G	C:C	T:T	G:G	G:G	C:C	T:T	T:T	A:A	G:G	T:T	C:C	T:T	C:C	G:G	C:C	T:T	G:G	C:C	G:G
G8	GH7224	3	G8	G:G	G:G	C:C	A:A	A:A	A:A	C:C	A:A	A:A	A:A	C:C	G:G	A:A	C:C	T:T	C:C	A:A	C:C	A:A	C:C	G:G	A:A	A:A	T:T	C:C	C:C	G:G	C:C	T:T	A:A	G:G	C:C	T:T	T:T	A:A	G:G	T:T	A:A	T:T	C:C	A:A	T:T	C:C	G:G	G:G	C:C
G9	GH5050	G9	G9	G:G	G:G	A:A	A:A	A:A	G:G	C:C	A:A	C:C	A:A	C:C	G:G	A:A	C:C	T:T	C:C	C:C	C:C	A:A	C:C	G:G	A:A	A:A	T:T	T:T	C:C	A:A	C:C	T:T	G:G	G:G	T:T	T:T	T:T	A:A	G:G	T:T	C:C	T:T	C:C	G:G	C:C	C:C	G:G	G:G	C:C
G10	GH5038	79	G10	G:G	G:G	A:A	A:A	A:A	A:A	C:C	A:A	C:C	A:A	C:C	G:G	A:A	C:C	T:T	C:C	C:C	C:C	A:A	C:C	G:G	A:A	C:C	T:T	C:C	C:C	A:A	C:C	T:T	G:G	G:G	C:C	T:T	T:T	A:A	G:G	T:T	C:C	T:T	C:C	G:G	T:T	C:C	G:G	G:G	G:G
H1	GH3689	85	H1	G:G	G:G	A:A	A:A	A:A	A:A	C:C	A:A	C:C	A:A	T:T	G:G	A:A	C:C	T:T	C:C	C:C	C:C	A:A	C:C	G:G	A:A	A:A	T:T	C:C	C:C	A:A	C:C	T:T	G:G	G:G	C:C	T:T	T:T	A:A	G:G	T:T	C:C	T:T	C:C	G:G	C:C	C:C	G:G	G:G	G:G
H2	GH7233	83	H2	G:G	G:G	A:A	A:A	A:A	A:A	C:C	A:A	A:A	A:A	C:C	G:G	A:A	C:C	T:T	C:C	A:A	C:C	A:A	C:C	G:G	A:A	A:A	T:T	C:C	C:C	G:G	C:C	T:T	A:A	G:G	C:C	T:T	T:T	A:A	G:G	T:T	C:C	T:T	C:C	G:G	T:T	C:C	G:G	G:G	C:C
H3	GH7888	71	H3	A:A	A:A	C:C	G:G	G:G	A:A	A:A	G:G	A:A	G:G	C:C	G:G	G:G	C:C	T:T	C:C	C:C	C:C	G:G	C:C	A:A	C:C	C:C	T:T	T:T	A:A	G:G	C:C	T:T	G:G	G:G	C:C	T:T	T:T	A:A	G:G	T:T	C:C	T:T	C:C	G:G	C:C	T:T	G:G	C:C	G:G
H4	GH5048	61	H4	G:G	G:G	A:A	A:A	A:A	G:G	C:C	G:G	C:C	G:G	T:T	G:G	A:A	C:C	T:T	C:C	C:C	C:C	A:A	C:C	G:G	A:A	A:A	T:T	T:T	C:C	G:G	C:C	T:T	A:A	G:G	C:C	T:T	T:T	A:A	G:G	T:T	C:C	T:T	C:C	G:G	T:T	C:C	G:G	G:G	G:G
H5	GH4771	H5	H5	G:G	G:G	A:A	A:A	A:A	G:G	C:C	A:A	A:A	A:A	T:T	G:G	A:A	C:C	T:T	C:C	C:C	C:C	A:A	T:T	G:G	A:A	A:A	T:T	C:C	C:C	G:G	C:C	T:T	A:A	G:G	C:C	T:T	T:T	A:A	G:G	T:T	C:C	T:T	C:C	G:G	C:C	C:C	G:G	G:G	G:G
H6	GH5044	86	H6	A:A	A:A	A:A	G:G	A:A	A:A	A:A	G:G	A:A	G:G	C:C	G:G	A:A	C:C	C:C	C:C	A:A	C:C	G:G	C:C	G:G	A:A	A:A	C:C	C:C	C:C	A:A	T:T	C:C	G:G	G:G	C:C	T:T	T:T	A:A	C:C	T:T	C:C	T:T	C:C	G:G	T:T	T:T	C:C	C:C	C:C
H7	GH5040	106	H7	A:A	A:A	A:A	G:G	A:A	A:A	A:A	G:G	A:A	G:G	C:C	G:G	A:A	C:C	C:C	C:C	A:A	C:C	G:G	C:C	G:G	A:A	A:A	C:C	C:C	C:C	A:A	T:T	C:C	G:G	G:G	C:C	T:T	T:T	A:A	C:C	T:T	C:C	T:T	C:C	G:G	T:T	T:T	C:C	C:C	C:C
H8	GH2288	Q6	H8	G:G	G:G	A:A	A:A	A:A	A:A	C:C	A:A	C:C	A:A	C:C	G:G	A:A	T:T	T:T	C:C	C:C	C:C	A:A	C:C	G:G	A:A	A:A	T:T	C:C	C:C	G:G	C:C	T:T	G:G	G:G	C:C	T:T	T:T	A:A	G:G	T:T	C:C	T:T	C:C	G:G	T:T	C:C	G:G	G:G	G:G
H9	GH2340	25	H9	G:G	G:G	A:A	A:A	A:A	G:G	C:C	A:A	C:C	A:A	C:C	G:G	A:A	C:C	T:T	C:C	C:C	C:C	A:A	C:C	G:G	A:A	A:A	T:T	T:T	C:C	A:A	C:C	T:T	G:G	G:G	T:T	T:T	T:T	A:A	G:G	T:T	C:C	T:T	C:C	G:G	C:C	C:C	G:G	G:G	G:G
H10	GH3668	149	H10	G:G	G:G	A:A	A:A	A:A	A:A	C:C	A:A	A:A	A:A	C:C	G:G	A:A	C:C	T:T	C:C	C:C	C:C	A:A	C:C	G:G	A:A	A:A	T:T	C:C	C:C	G:G	C:C	T:T	G:G	G:G	C:C	T:T	T:T	A:A	G:G	T:T	C:C	T:T	C:C	A:A	T:T	C:C	G:G	G:G	G:G
I1	GH5045	108	I1	G:G	G:G	A:A	G:G	A:A	A:A	C:C	?	C:C	G:G	C:C	G:G	?	C:C	C:C	C:C	?	C:C	G:G	C:C	?	A:A	C:A	T:T	C:C	C:C	A:A	T:T	C:C	G:G	G:G	C:C	T:T	T:T	A:A	C:C	?	A:A	T:T	C:C	G:G	?	T:T	C:C	C:C	C:C
I2	GH7228	110	I2	G:G	G:G	A:A	A:A	A:A	?	C:C	A:A	?	A:A	?	G:G	A:A	C:C	?	C:C	A:A	C:C	A:A	C:C	G:G	A:A	?	T:T	C:C	C:C	G:A	C:C	T:T	A:A	G:G	C:C	T:T	T:T	A:A	G:G	T:T	C:C	T:T	C:C	G:G	?	C:C	G:G	G:G	G:C
I3	GH2326	I3	I3	G:G	G:G	A:A	G:G	A:A	G:G	C:C	G:G	C:C	G:G	T:T	G:G	A:A	C:C	T:T	?	C:C	C:C	A:A	C:C	G:G	A:A	A:A	T:T	T:T	C:C	G:G	C:C	T:T	G:G	G:G	C:C	T:T	T:T	A:A	G:G	T:T	A:A	T:T	C:C	G:G	C:C	C:C	G:G	G:G	G:G
I4	GH2332	I4	I4	G:G	G:G	A:A	A:A	A:A	A:A	C:C	A:A	C:C	A:A	C:C	G:G	A:A	C:C	T:T	C:C	C:C	C:C	A:A	C:C	G:G	A:A	C:C	T:T	C:C	C:C	A:A	C:C	T:T	G:G	G:G	C:C	T:T	T:T	A:A	G:G	?	C:C	T:T	C:C	G:G	T:T	C:C	G:G	G:G	G:G
I5	GH5344	117	I5	A:A	A:A	A:A	G:G	A:A	A:A	A:A	G:G	A:A	G:G	C:C	G:G	A:A	C:C	C:C	C:C	A:A	C:C	G:G	C:C	G:G	A:A	A:A	C:C	C:C	C:C	A:A	T:T	C:C	G:G	G:G	C:C	T:T	T:T	A:A	C:C	T:T	C:C	T:T	C:C	G:G	T:T	T:T	C:C	C:C	C:C
I6	GH7174	74	I6	G:G	G:G	C:C	A:A	G:G	G:G	C:C	A:A	A:A	?	T:T	G:G	A:A	C:C	T:T	?	C:C	C:C	A:A	T:T	A:A	C:C	C:C	T:T	T:T	C:C	A:A	C:C	T:T	A:A	G:G	C:C	T:T	G:G	A:A	G:G	T:T	C:C	T:T	C:C	G:G	C:C	C:C	G:G	G:G	G:G
I9	GH3703	90	I9	A:A	?	A:A	A:A	A:A	A:A	A:A	G:G	?	G:G	C:C	G:G	?	C:C	?	C:C	C:C	?	A:A	C:C	A:A	A:A	C:C	C:C	T:T	?	G:G	C:C	T:T	G:G	G:G	C:C	T:T	T:T	A:A	C:C	T:T	A:A	?	C:C	G:G	C:C	T:T	C:C	C:C	G:G
J1	GH5346	J1	J1	G:G	G:G	A:A	G:G	A:A	A:A	C:C	A:A	C:C	?	C:C	G:G	A:A	C:C	C:C	C:C	A:A	C:C	G:G	C:C	G:G	A:A	A:A	T:T	C:C	C:C	A:A	C:C	C:C	G:G	G:G	C:C	T:T	T:T	A:A	C:C	T:T	A:A	T:T	C:C	G:G	C:C	T:T	C:C	C:C	C:C
J2	GH4541	J2	J2	A:A	A:A	A:A	A:A	A:A	A:A	A:A	G:G	A:A	G:G	C:C	G:G	A:A	T:T	T:T	C:C	A:A	C:C	A:A	C:C	G:G	A:A	C:C	C:C	C:C	C:C	A:A	C:C	T:T	G:G	G:G	C:C	T:T	T:T	A:A	C:C	C:C	C:C	T:T	C:C	G:G	T:T	T:T	C:C	G:G	G:G
J3	GH2296	78	J3	G:G	G:G	A:A	A:A	A:A	A:A	C:C	A:A	C:C	A:A	T:T	G:G	A:A	C:C	T:T	C:C	C:C	C:C	A:A	C:C	G:G	A:A	A:A	T:T	C:C	C:C	A:A	C:C	T:T	G:G	G:G	C:C	T:T	T:T	A:A	G:G	T:T	C:C	T:T	C:C	G:G	C:C	C:C	G:G	G:G	G:G
J4	GH2331	30	J4	G:G	G:G	A:A	G:G	A:A	G:G	C:C	G:G	C:C	G:G	C:C	G:G	A:A	C:C	T:T	C:C	C:C	C:C	A:A	C:C	G:G	A:A	A:A	T:T	T:T	C:C	A:A	C:C	T:T	G:G	G:G	C:C	T:T	T:T	A:A	G:G	T:T	A:A	T:T	C:C	G:G	C:C	C:C	G:G	G:G	G:G
J5	GH2329	73	J5	G:G	G:G	A:A	G:G	A:A	G:G	C:C	G:G	C:C	G:G	T:T	G:G	A:A	C:C	T:T	C:C	C:C	C:C	A:A	C:C	G:G	A:A	A:A	T:T	T:T	C:C	G:G	C:C	T:T	G:G	G:G	C:C	T:T	T:T	A:A	G:G	T:T	A:A	T:T	C:C	G:G	C:C	C:C	G:G	G:G	G:G
J6	GH7222	143	J6	G:G	G:G	C:C	A:A	A:A	?	?	A:A	A:A	A:A	C:C	G:G	A:A	C:C	T:T	C:C	A:A	C:C	A:A	C:C	G:G	A:A	C:C	T:T	C:C	C:C	G:G	C:C	T:T	G:G	G:G	T:T	T:T	T:T	A:A	G:G	?	C:C	T:T	C:C	G:G	T:T	C:C	G:G	G:G	C:C
J7	GH4028	121	J7	A:A	A:A	A:A	G:G	A:A	A:A	A:A	G:G	A:A	G:G	C:C	G:G	?	C:C	C:C	?	A:A	C:C	G:G	C:C	G:G	A:A	A:A	?	C:C	C:C	G:G	T:T	C:C	G:G	G:G	C:C	T:T	T:T	A:A	C:C	?	A:A	T:T	C:C	G:G	?	?	C:C	C:C	C:C
J8	GH7218	141	J8	G:G	?	A:A	A:A	A:A	A:A	C:C	A:A	A:A	A:A	C:C	G:G	A:A	C:C	T:T	C:C	A:A	C:C	A:A	C:C	G:G	A:A	A:A	T:T	C:C	C:C	G:G	C:C	T:T	A:A	G:G	C:C	T:T	T:T	A:A	G:G	T:T	C:C	T:T	C:C	G:G	T:T	C:C	G:G	G:G	C:C
J9	GH1630	51	J9	G:G	G:G	C:A	A:A	A:A	G:G	C:C	A:A	C:C	A:A	C:C	?	A:A	C:C	T:T	?	C:C	C:C	A:A	C:C	G:G	A:A	C:C	T:T	C:C	C:C	A:A	C:C	T:T	G:G	G:G	C:C	?	T:T	A:A	G:G	T:T	C:C	?	C:C	G:G	?	?	G:G	G:G	G:G
J10	GH4537	J10	J10	A:A	A:A	A:A	A:A	A:A	A:A	A:A	G:G	A:A	G:G	C:C	G:G	A:A	C:C	T:T	C:C	C:C	C:C	A:A	C:C	A:A	A:A	C:C	C:C	T:T	C:C	G:G	C:C	T:T	G:G	G:G	C:C	T:T	T:T	A:A	C:C	T:T	A:A	T:T	C:C	G:G	C:C	T:T	C:C	C:C	G:G
K1	GH4532	105	K1	A:A	A:A	C:C	A:A	A:A	?	A:A	G:G	A:A	G:G	?	G:G	A:A	C:C	T:T	C:C	C:C	C:C	A:A	C:C	A:A	A:A	?	C:C	C:C	C:C	G:G	C:C	T:T	G:G	G:G	C:C	T:T	T:T	A:A	C:C	T:T	?	T:T	C:C	G:G	C:C	T:T	C:C	C:C	G:G
K2	GH2492	94	K2	G:G	G:G	C:C	A:A	G:G	G:G	?	A:A	?	G:G	T:T	G:G	A:A	?	T:T	C:C	A:A	C:C	?	T:T	A:A	A:A	?	T:T	T:T	C:C	A:A	C:C	T:T	A:A	G:G	C:C	T:T	G:G	A:A	G:G	T:T	C:C	T:T	C:C	G:G	C:C	C:C	G:G	G:G	?
K3	GH4769	13	K3	G:G	G:G	A:A	G:G	A:A	A:A	C:C	?	C:C	G:G	C:C	G:G	A:A	C:C	C:C	C:C	A:A	C:C	G:G	C:C	G:G	A:A	A:A	T:T	C:C	C:C	A:A	T:T	C:C	G:G	G:G	C:C	T:T	T:T	A:A	C:C	T:T	A:A	T:T	C:C	G:G	C:C	T:T	C:C	C:C	C:C
K4	Market	44	K4	A:A	?	C:C	G:G	G:G	A:A	A:A	G:G	A:A	?	C:C	G:G	A:A	C:C	T:T	C:C	A:A	C:C	A:A	C:C	G:G	C:C	?	C:C	C:C	?	G:G	C:C	T:T	G:G	G:G	C:C	T:T	T:T	A:A	G:G	T:T	C:C	A:A	C:C	G:G	T:T	?	C:C	G:G	C:C
K5	GH4529	55	K5	A:A	?	A:A	A:A	A:A	A:A	A:A	G:G	A:A	G:G	C:C	G:G	A:A	C:C	T:T	C:C	A:A	C:C	A:A	C:C	G:G	A:A	C:C	C:C	C:C	C:C	A:A	C:C	T:T	G:G	G:G	C:C	T:T	T:T	A:A	C:C	C:C	C:C	T:T	C:C	G:G	T:T	T:T	C:C	C:C	G:G
K7	GH5039	109	K7	G:G	G:G	A:A	G:G	A:A	A:A	C:C	G:G	C:C	G:G	C:C	G:G	A:A	C:C	C:C	C:C	A:A	C:C	G:G	C:C	G:G	A:A	?	T:T	C:C	C:C	A:A	T:T	C:C	G:G	G:G	C:C	T:T	T:T	A:A	C:C	?	A:A	T:T	C:C	G:G	C:C	T:T	C:C	C:C	C:C
K8	GH7231	103	K8	G:G	G:G	?	A:A	A:A	G:A	C:C	A:A	A:A	A:A	?	G:G	A:A	C:C	T:T	C:C	A:A	C:C	A:A	C:C	G:G	A:A	A:A	T:T	C:T	C:C	G:G	C:C	T:T	A:A	G:G	C:C	T:T	T:T	A:A	G:G	T:T	C:C	T:T	C:C	G:G	T:T	C:C	G:G	G:G	G:C
K9	GH2291	84	K9	G:G	G:G	A:A	G:G	G:A	A:A	C:C	G:G	A:A	G:G	C:C	G:G	A:A	C:C	T:T	C:C	C:C	C:C	A:A	C:C	G:G	A:A	A:A	T:T	C:C	C:C	G:G	C:C	T:T	A:A	G:G	C:C	T:T	T:T	A:A	C:C	T:T	C:A	T:T	C:C	G:G	C:C	C:C	G:G	C:C	G:G
K10	GH3673	80	K10	A:A	A:A	A:A	A:A	A:A	A:A	A:A	G:G	A:A	G:G	C:C	G:G	A:A	C:C	T:T	C:C	C:C	C:C	A:A	C:C	A:A	A:A	?	C:C	C:C	C:C	G:G	C:C	T:T	G:G	G:G	C:C	T:T	T:T	A:A	C:C	T:T	C:C	T:T	C:C	G:G	C:C	T:T	C:C	C:C	G:G
L1	GH4546	L1	L1	A:A	A:A	A:A	A:A	A:A	A:A	A:A	G:G	A:A	G:G	C:C	G:G	A:A	C:C	T:T	C:C	A:A	C:C	A:A	C:C	G:G	A:A	C:C	C:C	C:C	C:C	A:A	C:C	T:T	G:G	G:G	C:C	T:T	T:T	A:A	C:C	C:C	C:C	T:T	C:C	G:G	T:T	T:T	C:C	C:C	G:G
L2	GH7185	97	L2	G:G	G:G	A:A	G:G	G:G	A:A	C:C	G:G	A:A	G:G	C:C	G:G	A:A	C:C	T:T	C:C	C:C	C:C	A:A	C:C	A:A	A:A	C:C	T:T	C:C	C:C	G:G	T:T	T:T	A:A	G:G	C:C	T:T	T:T	A:A	C:C	T:T	A:A	T:T	C:C	G:G	C:C	C:C	C:C	C:C	G:G
L3	GH5049	L3	L3	A:A	A:A	A:A	G:G	A:A	A:A	A:A	G:G	A:A	G:G	C:C	G:G	A:A	C:C	C:C	C:C	A:A	C:C	G:G	C:C	G:G	A:A	A:A	C:C	C:C	C:C	A:A	T:T	C:C	G:G	G:G	C:C	T:T	T:T	A:A	C:C	T:T	C:C	T:T	C:C	G:G	T:T	T:T	C:C	C:C	?
L4	GH7273	140	L4	G:G	G:G	C:C	A:A	G:G	G:G	C:C	A:A	C:C	G:G	T:T	G:G	A:A	T:T	T:T	C:C	C:C	C:C	A:A	T:T	A:A	C:C	A:A	T:T	T:T	C:C	?	C:C	T:T	A:A	G:G	C:C	T:T	G:G	A:A	G:G	T:T	C:C	T:T	C:C	G:G	C:C	C:C	G:G	G:G	G:G
L5	GH2293	57	L5	G:G	G:G	A:A	A:A	A:A	A:A	C:C	A:A	C:C	A:A	C:C	G:G	A:A	C:C	T:T	C:C	C:C	C:C	A:A	C:C	G:G	A:A	A:A	T:T	C:C	C:C	A:A	C:C	T:T	G:G	G:G	C:C	T:T	T:T	A:A	G:G	T:T	C:C	T:T	C:C	G:G	C:C	C:C	?	G:G	G:G
L6	GH7235	107	L6	G:G	G:G	A:A	A:A	A:A	A:A	C:C	A:A	A:A	A:A	C:C	G:G	A:A	C:C	T:T	C:C	A:A	C:C	A:A	C:C	G:G	A:A	A:A	T:T	C:C	C:C	G:G	C:C	T:T	A:A	G:G	C:C	T:T	T:T	A:A	G:G	T:T	C:C	T:T	C:C	G:G	T:T	C:C	G:G	G:G	C:C
L7	GH2314	142	L7	G:G	?	A:A	A:A	A:A	A:A	C:C	A:A	A:A	A:A	C:C	G:G	A:A	C:C	?	C:C	C:C	C:C	?	C:C	G:G	A:A	A:A	T:T	C:C	C:C	G:G	C:C	T:T	G:G	G:G	C:C	T:T	T:T	A:A	G:G	?	C:C	T:T	C:C	A:A	T:T	C:C	G:G	G:G	G:G
L8	GH3674	135	L8	A:A	A:A	A:A	A:A	A:A	A:A	A:A	G:G	A:A	G:G	C:C	G:G	A:A	C:C	T:T	C:C	C:C	C:C	A:A	C:C	G:G	A:A	C:C	C:C	C:C	C:C	G:G	C:C	T:T	G:G	G:G	C:C	T:T	T:T	A:A	C:C	C:C	C:C	T:T	C:C	G:G	T:T	T:T	G:G	C:C	G:G
L9	GH7243	L9	L9	G:G	G:G	C:C	A:A	A:A	G:G	C:C	A:A	?	A:A	T:T	G:G	A:A	C:C	T:T	C:C	C:C	C:C	A:A	C:C	G:G	A:A	A:A	T:T	T:T	C:C	G:G	C:C	T:T	A:A	G:G	C:C	T:T	T:T	A:A	G:G	T:T	C:C	T:T	C:C	G:G	T:T	C:C	G:G	G:G	G:G
L10	GH7230	1	L10	G:G	G:G	A:A	A:A	A:A	G:G	C:C	A:A	A:A	A:A	C:C	G:G	?	C:C	T:T	?	A:A	C:C	A:A	C:C	G:G	A:A	A:A	?	C:C	C:C	G:G	C:C	T:T	A:A	G:G	C:C	T:T	T:T	A:A	G:G	T:T	C:C	T:T	C:C	G:G	?	?	G:G	G:G	C:C
M2	GH1665	M2	M2	G:A	?	A:A	A:A	A:A	G:A	C:A	G:A	C:A	G:A	C:C	G:G	A:A	C:C	T:T	C:C	C:A	C:C	A:A	C:C	G:G	A:A	C:A	C:T	?	C:C	A:A	C:C	T:T	G:G	G:G	C:T	T:T	T:T	A:A	G:C	?	C:C	T:T	C:C	G:G	C:T	C:T	G:C	G:G	G:G
M3	GH1622	50	M3	G:G	G:G	A:A	A:A	A:A	G:G	C:C	A:A	C:C	A:A	C:C	G:G	A:A	C:C	T:T	C:C	C:C	C:C	A:A	C:C	G:G	A:A	A:A	T:T	C:C	C:C	A:A	C:C	T:T	G:G	G:G	T:T	T:T	T:T	A:A	G:G	T:T	C:C	T:T	C:C	G:G	C:C	C:C	G:G	G:G	G:G
M4	GH4533	145	M4	G:G	?	A:A	A:A	?	A:A	C:C	G:G	C:C	G:G	?	G:G	A:A	C:C	?	C:C	A:A	?	A:A	?	G:G	A:A	A:A	C:C	C:C	C:C	G:G	T:T	T:T	A:A	G:G	C:C	T:T	T:T	?	C:C	?	?	T:T	C:C	G:G	C:C	C:C	G:G	G:G	C:C
M5	GH2342	M5	M5	G:G	G:G	A:A	A:A	A:A	G:G	C:C	A:A	C:C	A:A	C:C	G:G	A:A	C:C	T:T	C:C	C:C	C:C	A:A	C:C	G:G	A:A	C:C	T:T	T:T	C:C	A:A	C:C	T:T	G:G	G:G	C:C	T:T	T:T	A:A	G:G	T:T	C:C	T:T	C:C	G:G	C:C	C:C	G:G	G:G	C:C
M6	GH2282	77	M6	G:G	G:G	A:A	A:A	A:A	A:A	C:C	A:A	C:C	A:A	C:C	G:G	A:A	C:C	T:T	C:C	C:C	C:C	A:A	C:C	G:G	A:A	A:A	T:T	C:C	C:C	A:A	C:C	T:T	G:G	G:G	C:C	T:T	T:T	A:A	G:G	T:T	C:C	T:T	C:C	G:G	C:C	C:C	G:G	G:G	G:G
M7	GH2280	76	M7	G:G	G:G	A:A	G:G	G:G	A:A	C:C	G:G	A:A	G:G	T:T	G:G	A:A	C:C	T:T	C:C	C:C	C:C	A:A	C:C	A:A	A:A	C:C	T:T	C:C	C:C	G:G	T:T	T:T	A:A	G:G	C:C	T:T	T:T	A:A	C:C	T:T	A:A	?	C:C	G:G	C:C	C:C	G:G	C:C	G:G
M8	GH2328		M8	G:G	G:G	A:A	A:A	A:A	A:A	C:C	A:A	A:A	A:A	T:T	G:G	A:A	C:C	T:T	C:C	C:C	C:C	A:A	T:T	G:G	A:A	A:A	T:T	C:C	C:C	G:G	C:C	T:T	A:A	G:G	C:C	T:T	T:T	A:A	G:G	T:T	C:C	T:T	C:C	G:G	T:T	C:C	G:G	G:G	G:G
M9	GH3706	M9	M9	G:G	G:G	C:C	A:A	A:A	A:A	C:C	A:A	A:A	A:A	C:C	G:G	A:A	C:C	T:T	C:C	C:C	C:C	A:A	C:C	G:G	A:A	C:C	T:T	C:C	C:C	G:G	C:C	T:T	G:G	G:G	T:T	T:T	T:T	A:A	G:G	T:T	C:C	T:T	C:C	G:G	T:T	C:C	G:G	G:G	C:C
M10	GH2323	138	M10	G:G	G:G	C:C	A:A	G:G	A:A	C:C	A:A	C:C	G:G	T:T	G:G	A:A	C:C	T:T	C:C	C:C	C:C	A:A	T:T	A:A	A:A	A:A	T:T	T:T	C:C	A:A	C:C	T:T	A:A	G:G	C:C	T:T	G:G	A:A	G:G	T:T	C:C	T:T	C:C	G:G	C:C	C:C	G:G	G:G	G:G
N1	GH3667	136	N1	A:A	A:A	A:A	A:A	A:A	A:A	A:A	?	C:C	G:G	T:T	?	A:A	C:C	T:T	C:C	A:A	C:C	A:A	C:C	G:G	A:A	C:C	T:T	C:C	C:C	A:A	C:C	T:T	G:G	G:G	C:C	T:T	T:T	A:A	C:C	C:C	C:C	T:T	C:C	G:G	T:T	T:T	C:C	G:G	G:G
N2	GH2317	70	N2	G:G	G:G	C:C	A:A	A:A	A:A	C:C	A:A	A:A	?	C:C	G:G	A:A	C:C	T:T	C:C	C:C	C:C	A:A	C:C	G:G	A:A	A:A	T:T	C:C	C:C	G:G	C:C	T:T	G:G	G:G	?	T:T	T:T	A:A	G:G	T:T	C:C	T:T	C:C	A:A	T:T	C:C	G:G	G:G	G:G
N3	GH2325	19	N3	G:G	G:G	A:A	G:G	A:A	G:G	C:C	G:G	C:C	G:G	T:T	G:G	A:A	C:C	T:T	C:C	C:C	C:C	A:A	C:C	G:G	A:A	A:A	T:T	T:T	C:C	G:G	C:C	T:T	G:G	G:G	C:C	T:T	T:T	A:A	G:G	T:T	A:A	T:T	C:C	G:G	C:C	C:C	G:G	G:G	G:G
N4	GH2307	28	N4	G:G	G:G	C:C	A:A	A:A	A:A	C:C	A:A	A:A	A:A	C:C	G:G	A:A	C:C	T:T	C:C	C:C	C:C	A:A	C:C	G:G	A:A	A:A	T:T	C:C	C:C	G:G	C:C	T:T	G:G	G:G	C:C	T:T	T:T	A:A	G:G	T:T	C:C	T:T	C:C	A:A	T:T	C:C	G:G	G:G	G:G
N5	GH3701	18	N5	G:G	G:G	A:A	A:A	A:A	A:A	C:C	A:A	A:A	A:A	C:C	G:G	A:A	C:C	T:T	?	C:C	C:C	?	C:C	G:G	A:A	A:A	?	C:C	C:C	G:G	C:C	T:T	A:A	G:G	C:C	T:T	T:T	A:A	G:G	T:T	A:A	T:T	C:C	G:G	T:T	C:C	G:G	G:G	G:G
N6	GH3670	27	N6	A:A	A:A	A:A	G:G	A:A	A:A	A:A	G:G	A:A	G:G	C:C	G:G	A:A	C:C	C:C	C:C	A:A	C:C	G:G	C:C	A:A	A:A	A:A	T:T	T:T	C:C	G:G	C:C	C:C	G:G	G:G	T:T	T:T	T:T	A:A	C:C	T:T	A:A	T:T	C:C	G:G	C:C	T:T	C:C	C:C	G:G
N7	GH2281	22	N7	A:A	A:A	A:A	A:A	A:A	A:A	A:A	G:G	A:A	G:G	C:C	G:G	?	C:C	T:T	C:C	C:C	C:C	A:A	C:C	G:G	A:A	C:C	?	C:C	C:C	G:G	C:C	C:C	G:G	G:G	C:C	T:T	T:T	A:A	C:C	C:C	C:C	T:T	C:C	G:G	?	?	C:C	C:C	G:G
N8	GH2279	115	N8	G:G	G:G	A:A	A:A	A:A	A:A	C:C	A:A	C:C	A:A	T:T	G:G	A:A	C:C	T:T	C:C	C:C	C:C	A:A	C:C	G:G	A:A	A:A	T:T	C:C	C:C	A:A	C:C	T:T	G:G	G:G	C:C	T:T	T:T	A:A	G:G	T:T	C:C	T:T	C:C	G:G	?	C:C	G:G	G:G	G:G
N9	GH2347	N9	N9	A:A	A:A	C:C	A:A	A:A	A:A	A:A	G:G	A:A	G:G	C:C	G:G	A:A	C:C	T:T	C:C	C:C	C:C	A:A	C:C	A:A	A:A	C:C	C:C	C:C	C:C	G:G	C:C	T:T	G:G	G:G	C:C	T:T	T:T	A:A	C:C	T:T	C:C	T:T	C:C	G:G	?	T:T	C:C	C:C	G:G
N10	GH7245	N10	N10	G:G	?	A:A	A:A	A:A	G:G	C:C	A:A	A:A	A:A	C:C	G:G	A:A	C:C	T:T	C:C	A:A	C:C	A:A	C:C	G:G	A:A	A:A	T:T	C:C	C:C	G:G	C:C	T:T	A:A	G:G	C:C	T:T	T:T	A:A	G:G	T:T	C:C	T:T	C:C	G:G	T:T	C:C	G:G	G:G	C:C
O1	GH3677	67	O1	A:A	A:A	A:A	G:G	G:G	A:A	A:A	G:G	A:A	G:G	T:T	G:G	A:A	C:C	T:T	C:C	A:A	C:C	A:A	C:C	A:A	A:A	A:A	T:T	C:C	C:C	G:G	T:T	T:T	G:G	G:G	T:T	T:T	T:T	A:A	C:C	T:T	C:C	T:T	C:C	G:G	C:C	C:C	G:G	C:C	G:G
O2	GH2335	114	O2	G:G	G:G	A:A	G:G	A:A	G:G	C:C	G:G	C:C	G:G	T:T	G:G	A:A	C:C	?	C:C	C:C	C:C	A:A	C:C	G:G	A:A	A:A	T:T	T:T	C:C	G:G	C:C	T:T	G:G	G:G	C:C	T:T	T:T	A:A	G:G	T:T	A:A	T:T	C:C	G:G	C:C	C:C	G:G	G:G	G:G
O3	GH2306	113	O3	G:G	G:G	A:A	A:A	A:A	A:A	C:C	A:A	A:A	A:A	C:C	G:G	A:A	C:C	?	C:C	C:C	C:C	A:A	C:C	G:G	A:A	A:A	T:T	C:C	C:C	G:G	C:C	T:T	A:A	G:G	C:C	T:T	T:T	A:A	G:G	T:T	C:C	T:T	C:C	A:A	T:T	C:C	G:G	G:G	G:G
O4	GH2294	O4	O4	G:G	?	A:A	A:A	A:A	G:G	C:C	A:A	A:A	A:A	C:C	G:G	A:A	C:C	?	C:C	C:C	C:C	?	C:C	G:G	A:A	A:A	T:T	C:C	C:C	G:G	C:C	T:T	A:A	G:G	C:C	T:T	T:T	?	G:G	T:T	C:C	T:T	C:C	G:G	T:T	C:C	G:G	G:G	G:G
O5	GH2334	148	O5	G:G	G:G	A:A	G:G	A:A	G:G	C:C	G:G	C:C	G:G	T:T	G:G	A:A	C:C	T:T	C:C	C:C	C:C	A:A	C:C	G:G	A:A	A:A	T:T	T:T	C:C	G:G	C:C	T:T	G:G	G:G	C:C	T:T	T:T	A:A	G:G	T:T	A:A	T:T	C:C	G:G	C:C	C:C	G:G	G:G	G:G
O6	GH7167	98	O6	G:G	G:G	C:C	A:A	A:A	G:G	C:C	A:A	A:A	G:G	T:T	G:G	A:A	C:C	T:T	C:C	C:C	C:C	A:A	T:T	A:A	A:A	A:A	T:T	T:T	C:C	A:A	C:C	T:T	A:A	G:G	C:C	T:T	G:G	A:A	G:G	T:T	C:C	T:T	C:C	G:G	C:C	C:C	G:G	G:G	G:G
O7	GH3708	128	O7	G:G	G:G	C:C	A:A	A:A	A:A	C:C	A:A	A:A	A:A	C:C	G:G	A:A	C:C	T:T	C:C	C:C	C:C	A:A	C:C	G:G	A:A	A:A	T:T	C:C	C:C	G:G	C:C	T:T	G:G	G:G	C:C	T:T	T:T	A:A	?	T:T	C:C	T:T	C:C	A:A	T:T	C:C	G:G	G:G	G:G
O8	GH2316	O8	O8	G:G	G:G	A:A	A:A	A:A	A:A	C:C	A:A	A:A	A:A	C:C	G:G	A:A	C:C	T:T	C:C	?	C:C	A:A	C:C	G:G	A:A	?	T:T	C:C	C:C	?	?	T:T	G:G	G:G	C:C	T:T	T:T	A:A	G:G	T:T	A:A	T:T	C:C	A:A	T:T	C:C	?	G:G	G:G
O9	GH2284	92	O9	G:G	?	C:C	A:A	A:A	A:A	C:C	A:A	C:A	G:A	C:C	G:G	A:A	C:C	?	C:C	C:C	C:C	A:A	C:C	G:G	A:A	A:A	T:T	?	C:C	G:G	C:C	T:T	G:G	G:G	C:T	T:T	T:T	A:A	G:G	T:T	C:C	T:T	C:C	G:A	C:T	C:C	G:G	G:G	G:G
O10	GH3685	40	O10	G:G	G:G	A:A	A:A	A:A	G:G	C:C	A:A	C:C	A:A	C:C	G:G	A:A	C:C	T:T	C:C	C:C	C:C	A:A	C:C	G:G	A:A	A:A	T:T	T:T	C:C	G:G	C:C	T:T	G:G	G:G	T:T	T:T	T:T	A:A	G:G	T:T	C:C	T:T	C:C	G:G	C:C	C:C	G:G	G:G	C:C
P1	GH3710	36	P1	G:G	G:G	C:C	A:A	A:A	A:A	C:C	A:A	C:C	G:G	C:C	G:G	A:A	C:C	T:T	C:C	C:C	C:C	A:A	C:C	G:G	A:A	C:C	T:T	T:T	C:C	G:G	C:C	T:T	G:G	G:G	T:T	T:T	T:T	A:A	G:G	T:T	C:C	T:T	C:C	G:G	T:T	C:C	G:G	G:G	?
P2	GH7234	17	P2	G:G	G:G	C:A	A:A	A:A	?	C:C	A:A	A:A	G:A	C:T	G:G	A:A	C:C	T:T	C:C	C:A	C:C	A:A	C:T	?	A:A	C:A	T:T	C:T	C:C	G:A	C:C	T:T	A:A	G:G	C:C	T:T	T:T	A:A	G:G	T:T	C:C	T:T	C:C	G:G	C:T	C:C	G:G	G:G	G:C
P3	GH7226	99	P3	G:G	G:G	C:C	A:A	A:A	?	C:C	A:A	A:A	G:G	?	G:G	A:A	C:C	T:T	C:C	C:C	C:C	A:A	T:T	A:A	A:A	C:C	T:T	T:T	C:C	A:A	C:C	T:T	A:A	G:G	C:C	T:T	T:T	A:A	G:G	T:T	C:C	T:T	C:C	G:G	C:C	C:C	G:G	G:G	G:G
P4	GH2333	P4	P4	G:G	G:G	A:A	A:A	A:A	A:A	C:C	A:A	C:C	A:A	?	G:G	A:A	C:C	T:T	C:C	C:C	C:C	A:A	C:C	G:G	A:A	C:C	T:T	C:C	C:C	A:A	C:C	T:T	G:G	G:G	C:C	T:T	T:T	A:A	G:G	T:T	C:C	T:T	C:C	G:G	T:T	C:C	G:G	G:G	G:G
P5	GH3679	139	P5	A:A	A:A	A:A	A:A	A:A	A:A	A:A	G:G	A:A	G:G	C:C	G:G	A:A	C:C	T:T	C:C	A:A	C:C	A:A	C:C	G:G	A:A	C:C	C:C	C:C	C:C	G:G	C:C	T:T	G:G	G:G	C:C	T:T	T:T	A:A	C:C	C:C	C:C	T:T	C:C	G:G	T:T	T:T	C:C	C:C	G:G
[truncated: 431 more columns]

## Sheet: Sheet2
	10969_452	3194_319	8944_1233	4780_374	16822_160	15385_870	2918_753	14622_2490	8273_1205	1936_545	10000_1243	1004_587	10120_329	10136_479	10179_1555	10216_370	10269_488	10277_636	10279_316	10292_823	10500_1030	1052_1064	1054_714	1060_220	10630_719	10650_1563	10661_873	10673_268	10686_567	10738_1400	10762_866	10774_696	1078_282	10833_1266	10853_451	10856_554	10887_2158	10917_296	11028_734	11039_801	1107_518	11138_624	11233_1096	11279_1737	11331_595	11367_1228	11371_619	11416_506	11470_272
GH4524	G:G	G:G	A:A	A:A	A:A	A:A	C:C	A:A	C:C	G:G	C:C	G:G	A:A	C:C	T:T	C:C	C:A	C:C	A:A	C:C	G:G	A:A	A:A	C:C	C:C	C:C	G:G	T:T	T:T	A:A	G:G	C:C	T:T	T:T	A:A	G:G	?	A:A	T:T	C:C	G:G	C:C	C:C	G:G	G:G	G:C	C:C	C:C	G:G
GH4524	G:G	G:G	A:A	A:A	A:A	A:A	C:C	A:A	C:C	G:G	C:C	G:G	A:A	C:C	T:T	C:C	C:C	C:C	A:A	C:C	G:G	A:A	A:A	C:C	C:C	C:C	G:G	T:T	T:T	A:A	G:G	C:C	T:T	T:T	A:A	G:G	T:T	A:A	T:T	C:C	G:G	C:C	C:C	G:G	G:G	G:G	C:C	C:C	G:G
GH4524	G:G	G:G	A:A	A:A	A:A	A:A	C:C	A:A	C:C	G:G	C:C	G:G	A:A	C:C	T:T	C:C	A:A	C:C	A:A	C:C	G:G	A:A	A:A	C:C	C:C	C:C	?	T:T	T:T	A:A	G:G	C:C	T:T	T:T	A:A	G:G	T:T	A:A	T:T	C:C	G:G	C:C	C:C	G:G	G:G	C:C	?	C:C	G:G
GH4524	G:G	G:G	A:A	A:A	A:A	A:A	C:C	A:A	C:C	G:G	C:C	G:G	A:A	C:C	T:T	C:C	C:C	C:C	A:A	C:C	G:G	A:A	A:A	C:C	C:C	C:C	G:G	T:T	T:T	A:A	G:G	C:C	T:T	T:T	A:A	G:G	T:T	A:A	T:T	C:C	G:G	C:C	C:C	G:G	G:G	G:G	C:C	C:C	G:G
IT97K-556-6	A:A	A:A	A:A	G:G	G:G	A:A	C:C	G:G	A:A	G:G	C:C	G:G	A:A	C:C	T:T	C:C	C:C	G:G	G:G	C:C	A:A	A:A	A:A	T:T	T:T	A:A	A:A	C:C	T:T	G:G	G:G	C:C	T:T	T:T	A:A	C:C	T:T	A:A	T:T	C:C	G:G	C:C	T:T	C:C	C:C	G:G	T:T	C:C	A:A
IT82E-18	G:G	?	A:A	A:A	A:A	G:G	C:C	A:A	C:C	A:A	C:C	G:G	A:A	C:C	T:T	C:C	A:A	G:G	G:G	C:C	A:A	A:A	C:C	T:T	T:T	C:C	A:A	C:C	C:C	G:G	G:G	C:C	T:T	T:T	A:A	G:G	C:C	A:A	T:T	C:C	G:G	T:T	C:C	C:C	G:G	G:G	C:C	C:C	G:G
UCR 779	A:A	A:A	A:A	G:G	A:A	A:A	A:A	G:G	A:A	?	C:C	G:G	A:A	C:C	C:C	C:C	A:A	G:G	A:A	C:C	A:A	A:A	C:C	C:C	C:C	C:C	G:G	C:C	T:T	G:G	C:C	T:T	T:T	T:T	A:A	C:C	C:C	C:C	T:T	C:C	G:G	C:C	C:C	C:C	G:G	G:G	C:C	C:C	G:G
CB 27	G:G	G:G	A:A	G:G	G:G	G:G	C:C	A:A	C:C	A:A	T:T	G:G	A:A	C:C	T:T	C:C	A:A	C:C	G:G	T:T	G:G	A:A	C:C	T:T	C:C	C:C	G:G	C:C	T:T	A:A	G:G	T:T	T:T	G:G	A:A	G:G	T:T	C:C	T:T	T:T	G:G	C:C	C:C	G:G	G:G	C:C	T:T	C:C	G:G
TONA	A:A	A:A	A:A	G:G	G:G	A:A	A:A	G:G	A:A	G:G	C:C	G:G	A:A	C:C	C:C	C:C	C:C	C:C	G:G	T:T	A:A	A:A	A:A	?	T:T	C:C	G:G	C:C	T:T	G:G	G:G	C:C	T:T	T:T	A:A	C:C	T:T	A:A	T:T	C:C	G:G	C:C	T:T	G:G	C:C	G:G	C:C	G:G	G:G
NHYIRA	A:A	A:A	C:C	A:A	G:G	G:G	C:C	G:G	C:C	?	C:C	G:G	A:A	C:C	C:C	C:C	A:A	C:C	A:A	C:C	A:A	A:A	C:C	T:T	T:T	C:C	G:G	C:C	T:T	G:G	G:G	C:C	T:T	T:T	A:A	C:C	T:T	C:C	T:T	C:C	G:G	C:C	C:C	G:G	C:C	G:G	C:C	C:C	G:G
WACCI 01	A:A	?	A:A	G:G	A:A	A:A	A:A	G:G	A:A	G:G	C:C	G:G	A:A	?	T:T	C:C	A:A	C:C	A:A	C:C	G:G	A:A	C:C	C:C	T:T	C:C	A:A	C:C	C:C	G:G	G:G	T:T	T:T	T:T	A:A	C:C	C:C	C:C	T:T	C:C	G:G	C:C	T:T	C:C	C:C	G:G	C:C	C:C	G:G
ZAAYURA	G:G	G:G	A:A	G:G	G:G	A:A	C:C	A:A	C:C	G:G	C:C	G:G	A:A	C:C	T:T	C:C	A:A	C:C	G:G	C:C	G:G	A:A	C:C	T:T	C:C	A:A	G:G	C:C	C:C	G:G	G:G	C:C	G:G	T:T	A:A	G:G	C:C	C:C	T:T	C:C	G:G	C:C	T:T	C:C	G:G	G:G	T:T	C:C	A:A
GH7187	G:G	G:G	C:C	A:A	A:A	G:G	C:C	A:A	C:C	G:G	T:T	G:G	A:A	C:C	T:T	C:C	A:A	C:C	A:A	T:T	A:A	C:C	A:A	T:T	T:T	C:C	A:A	C:C	T:T	A:A	G:G	C:C	?	G:G	A:A	G:G	T:T	C:C	T:T	C:C	G:G	C:C	C:C	G:G	G:G	G:G	T:T	C:C	A:A
BAWUTA	A:A	A:A	A:A	G:G	G:G	A:A	C:C	A:A	C:C	G:G	C:C	G:G	A:A	C:C	T:T	C:C	A:A	C:C	G:G	C:C	G:G	A:A	A:A	T:T	C:C	C:C	A:A	T:T	T:T	A:A	G:G	C:C	G:G	T:T	A:A	G:G	T:T	C:C	T:T	C:C	G:G	C:C	T:T	C:C	G:G	C:C	C:C	C:C	A:A
PADDY TWUA	A:A	A:A	C:C	G:G	A:A	A:A	A:A	A:A	A:A	G:G	T:T	G:G	A:A	C:C	T:T	C:C	A:A	C:C	G:G	T:T	G:G	A:A	C:C	T:T	C:C	C:C	G:G	C:C	C:C	G:G	G:G	C:C	T:T	G:G	A:A	C:C	T:T	A:A	T:T	C:C	G:G	C:C	T:T	G:G	G:G	G:G	T:T	C:C	A:A
Asontem	G:G	G:G	C:C	G:G	G:G	A:A	C:C	G:G	C:C	G:G	C:C	G:G	A:A	C:C	T:T	C:C	A:A	C:C	G:G	C:C	G:G	A:A	C:C	T:T	T:T	C:C	G:G	C:C	T:T	G:G	G:G	T:T	T:T	T:T	A:A	G:G	T:T	C:C	T:T	C:C	G:G	T:T	T:T	G:C	C:C	G:G	C:C	G:C	A:A
GH2312	G:G	G:G	A:A	A:A	A:A	G:G	C:C	A:A	C:C	?	?	G:G	A:A	C:C	T:T	C:C	C:C	C:C	A:A	?	G:G	A:A	A:A	T:T	T:T	C:C	A:A	C:C	T:T	G:G	G:G	T:T	T:T	T:T	A:A	G:G	T:T	C:C	T:T	C:C	G:G	C:C	C:C	G:G	G:G	G:G	C:C	C:C	A:A
GH4530	G:G	G:G	A:A	G:G	A:A	A:A	C:C	?	C:C	G:G	C:C	G:G	A:A	C:C	C:C	C:C	A:A	C:C	G:G	C:C	G:G	A:A	A:A	T:T	C:C	C:C	A:A	T:T	C:C	G:G	G:G	C:C	T:T	T:T	A:A	C:C	T:T	A:A	T:T	C:C	G:G	C:C	T:T	C:C	C:C	C:C	C:C	G:G	A:A
GH7229	G:G	G:G	A:A	A:A	A:A	A:A	C:C	A:A	A:A	A:A	C:C	G:G	A:A	C:C	T:T	C:C	A:A	C:C	A:A	T:T	G:G	A:A	A:A	T:T	C:C	C:C	G:G	C:C	T:T	A:A	G:G	C:C	T:T	T:T	A:A	G:G	T:T	C:C	T:T	C:C	G:G	T:T	C:C	G:G	G:G	C:C	C:C	C:C	A:A
GH7875	A:A	A:A	A:A	G:G	A:A	A:A	A:A	G:G	A:A	G:G	C:C	G:G	A:A	C:C	C:C	C:C	A:A	C:C	G:G	C:C	G:G	A:A	A:A	C:C	C:C	C:C	A:A	T:T	C:C	G:G	G:G	C:C	T:T	T:T	A:A	C:C	T:T	C:C	T:T	C:C	G:G	T:T	T:T	C:C	C:C	C:C	C:C	C:C	A:A
GH7178	G:A	?	A:A	G:A	A:A	G:A	C:A	G:A	C:A	G:A	C:C	G:G	?	C:C	T:T	C:C	C:A	C:C	?	C:C	G:A	A:A	C:A	T:T	?	C:C	G:A	C:C	T:T	G:G	G:G	T:T	T:T	T:T	A:A	G:C	?	C:C	T:T	C:C	G:G	C:C	C:T	G:C	G:C	G:C	C:C	C:C	A:A
GH6060	G:G	G:G	C:C	G:G	A:A	?	C:C	G:G	A:A	G:G	T:T	A:A	A:A	C:C	T:T	C:C	C:C	C:C	G:G	C:C	A:A	A:A	A:A	T:T	C:C	C:C	A:A	C:C	C:C	G:G	G:G	C:C	T:T	T:T	A:A	C:C	T:T	?	T:T	C:C	G:G	C:C	T:T	G:G	C:C	C:C	C:C	G:G	A:A
GH4778	G:G	G:G	A:A	G:G	A:A	A:A	C:C	?	C:C	G:G	C:C	G:G	A:A	C:C	C:C	C:C	A:A	C:C	G:G	C:C	G:G	A:A	A:A	T:T	C:C	C:C	A:A	T:T	C:C	G:G	G:G	C:C	T:T	T:T	A:A	C:C	T:T	A:A	T:T	C:C	G:G	C:C	T:T	C:C	C:C	C:C	C:C	G:G	A:A
GH2341	G:G	G:G	C:C	A:A	G:G	G:G	C:C	A:A	C:C	G:G	?	G:G	A:A	C:C	T:T	C:C	C:C	C:C	A:A	T:T	A:A	C:C	A:A	T:T	T:T	C:C	A:A	C:C	T:T	A:A	G:G	C:C	T:T	G:G	?	G:G	T:T	C:C	T:T	C:C	G:G	C:C	C:C	G:G	G:G	G:G	C:C	C:C	A:A
GH2309	G:G	G:G	C:C	A:A	G:G	G:G	C:C	A:A	C:C	A:A	C:T	G:G	A:A	T:T	T:T	C:C	C:C	C:C	A:A	T:T	A:A	A:A	C:C	T:T	T:T	C:C	G:A	C:C	T:T	A:A	G:G	C:C	T:T	G:T	A:A	G:G	T:T	C:C	T:T	C:C	G:G	C:C	C:C	G:G	G:G	G:G	C:C	C:C	A:A
GH3675	G:G	G:G	C:C	A:A	G:G	G:G	C:C	A:A	C:C	G:G	T:T	G:G	A:A	T:T	T:T	C:C	A:A	?	A:A	T:T	A:A	A:A	A:A	T:T	T:T	C:C	A:A	C:C	T:T	A:A	G:G	C:C	T:T	G:G	A:A	G:G	T:T	C:C	T:T	C:C	G:G	C:C	C:C	G:G	G:G	C:C	T:T	C:C	A:A
GH2330	G:G	G:G	C:C	A:A	A:A	G:G	C:C	A:A	C:C	A:A	C:C	G:G	A:A	C:C	T:T	C:C	C:C	C:C	A:A	C:C	G:G	A:A	A:A	T:T	T:T	C:C	A:A	C:C	T:T	G:G	G:G	C:C	T:T	T:T	A:A	G:G	T:T	C:C	T:T	C:C	G:G	C:C	C:C	G:G	G:G	C:C	C:C	C:C	A:A
GH3669	A:A	A:A	A:A	A:A	A:A	A:A	A:A	G:G	A:A	?	C:C	G:G	A:A	C:C	T:T	C:C	C:C	C:C	A:A	C:C	A:A	A:A	C:C	C:C	C:C	C:C	G:G	C:C	C:C	G:G	G:G	C:C	T:T	T:T	A:A	C:C	C:C	C:C	T:T	C:C	G:G	T:T	T:T	C:C	C:C	G:G	C:C	C:C	G:G
GH1667	G:G	G:G	A:A	A:A	A:A	G:G	C:C	A:A	C:C	A:A	C:C	G:G	A:A	C:C	T:T	C:C	C:C	C:C	A:A	C:C	G:G	A:A	A:A	T:T	T:T	C:C	A:A	C:C	T:T	G:G	G:G	T:T	T:T	T:T	A:A	G:G	T:T	C:C	T:T	C:C	G:G	C:C	C:C	G:G	G:G	G:G	C:C	C:C	A:A
GH6045	A:A	?	A:A	G:G	G:G	A:A	A:A	G:G	A:A	G:G	C:C	G:G	A:A	C:C	T:T	C:C	C:C	C:C	G:G	C:C	A:A	A:A	C:C	T:T	T:T	C:C	G:G	C:C	T:T	G:G	G:G	C:C	T:T	T:T	A:A	G:G	T:T	C:C	T:T	C:C	G:G	C:C	T:T	G:G	C:C	G:G	C:C	C:C	G:G
GH7224	G:G	G:G	C:C	A:A	A:A	A:A	C:C	A:A	A:A	A:A	C:C	G:G	A:A	C:C	T:T	C:C	A:A	C:C	A:A	C:C	G:G	A:A	A:A	T:T	C:C	C:C	G:G	C:C	T:T	A:A	G:G	C:C	T:T	T:T	A:A	G:G	T:T	A:A	T:T	C:C	A:A	T:T	C:C	G:G	G:G	C:C	C:C	C:C	A:A
GH5050	G:G	G:G	A:A	A:A	A:A	G:G	C:C	A:A	C:C	A:A	C:C	G:G	A:A	C:C	T:T	C:C	C:C	C:C	A:A	C:C	G:G	A:A	A:A	T:T	T:T	C:C	A:A	C:C	T:T	G:G	G:G	T:T	T:T	T:T	A:A	G:G	T:T	C:C	T:T	C:C	G:G	C:C	C:C	G:G	G:G	C:C	C:C	C:C	A:A
GH5038	G:G	G:G	A:A	A:A	A:A	A:A	C:C	A:A	C:C	A:A	C:C	G:G	A:A	C:C	T:T	C:C	C:C	C:C	A:A	C:C	G:G	A:A	C:C	T:T	C:C	C:C	A:A	C:C	T:T	G:G	G:G	C:C	T:T	T:T	A:A	G:G	T:T	C:C	T:T	C:C	G:G	T:T	C:C	G:G	G:G	G:G	C:C	C:C	A:A
GH3689	G:G	G:G	A:A	A:A	A:A	A:A	C:C	A:A	C:C	A:A	T:T	G:G	A:A	C:C	T:T	C:C	C:C	C:C	A:A	C:C	G:G	A:A	A:A	T:T	C:C	C:C	A:A	C:C	T:T	G:G	G:G	C:C	T:T	T:T	A:A	G:G	T:T	C:C	T:T	C:C	G:G	C:C	C:C	G:G	G:G	G:G	C:C	C:C	A:A
GH7233	G:G	G:G	A:A	A:A	A:A	A:A	C:C	A:A	A:A	A:A	C:C	G:G	A:A	C:C	T:T	C:C	A:A	C:C	A:A	C:C	G:G	A:A	A:A	T:T	C:C	C:C	G:G	C:C	T:T	A:A	G:G	C:C	T:T	T:T	A:A	G:G	T:T	C:C	T:T	C:C	G:G	T:T	C:C	G:G	G:G	C:C	C:C	C:C	A:A
GH7888	A:A	A:A	C:C	G:G	G:G	A:A	A:A	G:G	A:A	G:G	C:C	G:G	G:G	C:C	T:T	C:C	C:C	C:C	G:G	C:C	A:A	C:C	C:C	T:T	T:T	A:A	G:G	C:C	T:T	G:G	G:G	C:C	T:T	T:T	A:A	G:G	T:T	C:C	T:T	C:C	G:G	C:C	T:T	G:G	C:C	G:G	C:C	C:C	G:G
GH5048	G:G	G:G	A:A	A:A	A:A	G:G	C:C	G:G	C:C	G:G	T:T	G:G	A:A	C:C	T:T	C:C	C:C	C:C	A:A	C:C	G:G	A:A	A:A	T:T	T:T	C:C	G:G	C:C	T:T	A:A	G:G	C:C	T:T	T:T	A:A	G:G	T:T	C:C	T:T	C:C	G:G	T:T	C:C	G:G	G:G	G:G	T:T	C:C	G:G
GH4771	G:G	G:G	A:A	A:A	A:A	G:G	C:C	A:A	A:A	A:A	T:T	G:G	A:A	C:C	T:T	C:C	C:C	C:C	A:A	T:T	G:G	A:A	A:A	T:T	C:C	C:C	G:G	C:C	T:T	A:A	G:G	C:C	T:T	T:T	A:A	G:G	T:T	C:C	T:T	C:C	G:G	C:C	C:C	G:G	G:G	G:G	C:C	C:C	A:A
GH5044	A:A	A:A	A:A	G:G	A:A	A:A	A:A	G:G	A:A	G:G	C:C	G:G	A:A	C:C	C:C	C:C	A:A	C:C	G:G	C:C	G:G	A:A	A:A	C:C	C:C	C:C	A:A	T:T	C:C	G:G	G:G	C:C	T:T	T:T	A:A	C:C	T:T	C:C	T:T	C:C	G:G	T:T	T:T	C:C	C:C	C:C	C:C	C:C	A:A
GH5040	A:A	A:A	A:A	G:G	A:A	A:A	A:A	G:G	A:A	G:G	C:C	G:G	A:A	C:C	C:C	C:C	A:A	C:C	G:G	C:C	G:G	A:A	A:A	C:C	C:C	C:C	A:A	T:T	C:C	G:G	G:G	C:C	T:T	T:T	A:A	C:C	T:T	C:C	T:T	C:C	G:G	T:T	T:T	C:C	C:C	C:C	C:C	C:C	A:A
GH2288	G:G	G:G	A:A	A:A	A:A	A:A	C:C	A:A	C:C	A:A	C:C	G:G	A:A	T:T	T:T	C:C	C:C	C:C	A:A	C:C	G:G	A:A	A:A	T:T	C:C	C:C	G:G	C:C	T:T	G:G	G:G	C:C	T:T	T:T	A:A	G:G	T:T	C:C	T:T	C:C	G:G	T:T	C:C	G:G	G:G	G:G	C:C	C:C	A:A
GH2340	G:G	G:G	A:A	A:A	A:A	G:G	C:C	A:A	C:C	A:A	C:C	G:G	A:A	C:C	T:T	C:C	C:C	C:C	A:A	C:C	G:G	A:A	A:A	T:T	T:T	C:C	A:A	C:C	T:T	G:G	G:G	T:T	T:T	T:T	A:A	G:G	T:T	C:C	T:T	C:C	G:G	C:C	C:C	G:G	G:G	G:G	C:C	C:C	A:A
GH3668	G:G	G:G	A:A	A:A	A:A	A:A	C:C	A:A	A:A	A:A	C:C	G:G	A:A	C:C	T:T	C:C	C:C	C:C	A:A	C:C	G:G	A:A	A:A	T:T	C:C	C:C	G:G	C:C	T:T	G:G	G:G	C:C	T:T	T:T	A:A	G:G	T:T	C:C	T:T	C:C	A:A	T:T	C:C	G:G	G:G	G:G	C:C	C:C	A:A
GH5045	G:G	G:G	A:A	G:G	A:A	A:A	C:C	?	C:C	G:G	C:C	G:G	?	C:C	C:C	C:C	?	C:C	G:G	C:C	?	A:A	C:A	T:T	C:C	C:C	A:A	T:T	C:C	G:G	G:G	C:C	T:T	T:T	A:A	C:C	?	A:A	T:T	C:C	G:G	?	T:T	C:C	C:C	C:C	C:C	G:G	A:A
GH7228	G:G	G:G	A:A	A:A	A:A	?	C:C	A:A	?	A:A	?	G:G	A:A	C:C	?	C:C	A:A	C:C	A:A	C:C	G:G	A:A	?	T:T	C:C	C:C	G:A	C:C	T:T	A:A	G:G	C:C	T:T	T:T	A:A	G:G	T:T	C:C	T:T	C:C	G:G	?	C:C	G:G	G:G	G:C	?	C:C	A:A
GH2326	G:G	G:G	A:A	G:G	A:A	G:G	C:C	G:G	C:C	G:G	T:T	G:G	A:A	C:C	T:T	?	C:C	C:C	A:A	C:C	G:G	A:A	A:A	T:T	T:T	C:C	G:G	C:C	T:T	G:G	G:G	C:C	T:T	T:T	A:A	G:G	T:T	A:A	T:T	C:C	G:G	C:C	C:C	G:G	G:G	G:G	T:T	C:C	A:A
GH2332	G:G	G:G	A:A	A:A	A:A	A:A	C:C	A:A	C:C	A:A	C:C	G:G	A:A	C:C	T:T	C:C	C:C	C:C	A:A	C:C	G:G	A:A	C:C	T:T	C:C	C:C	A:A	C:C	T:T	G:G	G:G	C:C	T:T	T:T	A:A	G:G	?	C:C	T:T	C:C	G:G	T:T	C:C	G:G	G:G	G:G	C:C	C:C	A:A
GH5344	A:A	A:A	A:A	G:G	A:A	A:A	A:A	G:G	A:A	G:G	C:C	G:G	A:A	C:C	C:C	C:C	A:A	C:C	G:G	C:C	G:G	A:A	A:A	C:C	C:C	C:C	A:A	T:T	C:C	G:G	G:G	C:C	T:T	T:T	A:A	C:C	T:T	C:C	T:T	C:C	G:G	T:T	T:T	C:C	C:C	C:C	C:C	C:C	A:A
GH7174	G:G	G:G	C:C	A:A	G:G	G:G	C:C	A:A	A:A	?	T:T	G:G	A:A	C:C	T:T	?	C:C	C:C	A:A	T:T	A:A	C:C	C:C	T:T	T:T	C:C	A:A	C:C	T:T	A:A	G:G	C:C	T:T	G:G	A:A	G:G	T:T	C:C	T:T	C:C	G:G	C:C	C:C	G:G	G:G	G:G	C:C	C:C	A:A
GH3703	A:A	?	A:A	A:A	A:A	A:A	A:A	G:G	?	G:G	C:C	G:G	?	C:C	?	C:C	C:C	?	A:A	C:C	A:A	A:A	C:C	C:C	T:T	?	G:G	C:C	T:T	G:G	G:G	C:C	T:T	T:T	A:A	C:C	T:T	A:A	?	C:C	G:G	C:C	T:T	C:C	C:C	G:G	?	C:C	G:G
GH5346	G:G	G:G	A:A	G:G	A:A	A:A	C:C	A:A	C:C	?	C:C	G:G	A:A	C:C	C:C	C:C	A:A	C:C	G:G	C:C	G:G	A:A	A:A	T:T	C:C	C:C	A:A	C:C	C:C	G:G	G:G	C:C	T:T	T:T	A:A	C:C	T:T	A:A	T:T	C:C	G:G	C:C	T:T	C:C	C:C	C:C	C:C	C:C	A:A
GH4541	A:A	A:A	A:A	A:A	A:A	A:A	A:A	G:G	A:A	G:G	C:C	G:G	A:A	T:T	T:T	C:C	A:A	C:C	A:A	C:C	G:G	A:A	C:C	C:C	C:C	C:C	A:A	C:C	T:T	G:G	G:G	C:C	T:T	T:T	A:A	C:C	C:C	C:C	T:T	C:C	G:G	T:T	T:T	C:C	G:G	G:G	C:C	C:C	G:G
GH2296	G:G	G:G	A:A	A:A	A:A	A:A	C:C	A:A	C:C	A:A	T:T	G:G	A:A	C:C	T:T	C:C	C:C	C:C	A:A	C:C	G:G	A:A	A:A	T:T	C:C	C:C	A:A	C:C	T:T	G:G	G:G	C:C	T:T	T:T	A:A	G:G	T:T	C:C	T:T	C:C	G:G	C:C	C:C	G:G	G:G	G:G	C:C	C:C	A:A
GH2331	G:G	G:G	A:A	G:G	A:A	G:G	C:C	G:G	C:C	G:G	C:C	G:G	A:A	C:C	T:T	C:C	C:C	C:C	A:A	C:C	G:G	A:A	A:A	T:T	T:T	C:C	A:A	C:C	T:T	G:G	G:G	C:C	T:T	T:T	A:A	G:G	T:T	A:A	T:T	C:C	G:G	C:C	C:C	G:G	G:G	G:G	T:T	C:C	G:G
GH2329	G:G	G:G	A:A	G:G	A:A	G:G	C:C	G:G	C:C	G:G	T:T	G:G	A:A	C:C	T:T	C:C	C:C	C:C	A:A	C:C	G:G	A:A	A:A	T:T	T:T	C:C	G:G	C:C	T:T	G:G	G:G	C:C	T:T	T:T	A:A	G:G	T:T	A:A	T:T	C:C	G:G	C:C	C:C	G:G	G:G	G:G	T:T	C:C	A:A
GH7222	G:G	G:G	C:C	A:A	A:A	?	?	A:A	A:A	A:A	C:C	G:G	A:A	C:C	T:T	C:C	A:A	C:C	A:A	C:C	G:G	A:A	C:C	T:T	C:C	C:C	G:G	C:C	T:T	G:G	G:G	T:T	T:T	T:T	A:A	G:G	?	C:C	T:T	C:C	G:G	T:T	C:C	G:G	G:G	C:C	C:C	C:C	A:A
GH4028	A:A	A:A	A:A	G:G	A:A	A:A	A:A	G:G	A:A	G:G	C:C	G:G	?	C:C	C:C	?	A:A	C:C	G:G	C:C	G:G	A:A	A:A	?	C:C	C:C	G:G	T:T	C:C	G:G	G:G	C:C	T:T	T:T	A:A	C:C	?	A:A	T:T	C:C	G:G	?	?	C:C	C:C	C:C	C:C	?	A:A
GH7218	G:G	?	A:A	A:A	A:A	A:A	C:C	A:A	A:A	A:A	C:C	G:G	A:A	C:C	T:T	C:C	A:A	C:C	A:A	C:C	G:G	A:A	A:A	T:T	C:C	C:C	G:G	C:C	T:T	A:A	G:G	C:C	T:T	T:T	A:A	G:G	T:T	C:C	T:T	C:C	G:G	T:T	C:C	G:G	G:G	C:C	C:C	C:C	A:A
GH1630	G:G	G:G	C:A	A:A	A:A	G:G	C:C	A:A	C:C	A:A	C:C	?	A:A	C:C	T:T	?	C:C	C:C	A:A	C:C	G:G	A:A	C:C	T:T	C:C	C:C	A:A	C:C	T:T	G:G	G:G	C:C	?	T:T	A:A	G:G	T:T	C:C	?	C:C	G:G	?	?	G:G	G:G	G:G	C:C	?	A:A
GH4537	A:A	A:A	A:A	A:A	A:A	A:A	A:A	G:G	A:A	G:G	C:C	G:G	A:A	C:C	T:T	C:C	C:C	C:C	A:A	C:C	A:A	A:A	C:C	C:C	T:T	C:C	G:G	C:C	T:T	G:G	G:G	C:C	T:T	T:T	A:A	C:C	T:T	A:A	T:T	C:C	G:G	C:C	T:T	C:C	C:C	G:G	C:C	C:C	G:G
GH4532	A:A	A:A	C:C	A:A	A:A	?	A:A	G:G	A:A	G:G	?	G:G	A:A	C:C	T:T	C:C	C:C	C:C	A:A	C:C	A:A	A:A	?	C:C	C:C	C:C	G:G	C:C	T:T	G:G	G:G	C:C	T:T	T:T	A:A	C:C	T:T	?	T:T	C:C	G:G	C:C	T:T	C:C	C:C	G:G	C:C	C:C	G:G
GH2492	G:G	G:G	C:C	A:A	G:G	G:G	?	A:A	?	G:G	T:T	G:G	A:A	?	T:T	C:C	A:A	C:C	?	T:T	A:A	A:A	?	T:T	T:T	C:C	A:A	C:C	T:T	A:A	G:G	C:C	T:T	G:G	A:A	G:G	T:T	C:C	T:T	C:C	G:G	C:C	C:C	G:G	G:G	?	?	C:C	A:A
GH4769	G:G	G:G	A:A	G:G	A:A	A:A	C:C	?	C:C	G:G	C:C	G:G	A:A	C:C	C:C	C:C	A:A	C:C	G:G	C:C	G:G	A:A	A:A	T:T	C:C	C:C	A:A	T:T	C:C	G:G	G:G	C:C	T:T	T:T	A:A	C:C	T:T	A:A	T:T	C:C	G:G	C:C	T:T	C:C	C:C	C:C	C:C	C:C	A:A
Market	A:A	?	C:C	G:G	G:G	A:A	A:A	G:G	A:A	?	C:C	G:G	A:A	C:C	T:T	C:C	A:A	C:C	A:A	C:C	G:G	C:C	?	C:C	C:C	?	G:G	C:C	T:T	G:G	G:G	C:C	T:T	T:T	A:A	G:G	T:T	C:C	A:A	C:C	G:G	T:T	?	C:C	G:G	C:C	?	C:C	A:A
GH4529	A:A	?	A:A	A:A	A:A	A:A	A:A	G:G	A:A	G:G	C:C	G:G	A:A	C:C	T:T	C:C	A:A	C:C	A:A	C:C	G:G	A:A	C:C	C:C	C:C	C:C	A:A	C:C	T:T	G:G	G:G	C:C	T:T	T:T	A:A	C:C	C:C	C:C	T:T	C:C	G:G	T:T	T:T	C:C	C:C	G:G	C:C	C:C	G:G
GH5039	G:G	G:G	A:A	G:G	A:A	A:A	C:C	G:G	C:C	G:G	C:C	G:G	A:A	C:C	C:C	C:C	A:A	C:C	G:G	C:C	G:G	A:A	?	T:T	C:C	C:C	A:A	T:T	C:C	G:G	G:G	C:C	T:T	T:T	A:A	C:C	?	A:A	T:T	C:C	G:G	C:C	T:T	C:C	C:C	C:C	C:C	?	A:A
GH7231	G:G	G:G	?	A:A	A:A	G:A	C:C	A:A	A:A	A:A	?	G:G	A:A	C:C	T:T	C:C	A:A	C:C	A:A	C:C	G:G	A:A	A:A	T:T	C:T	C:C	G:G	C:C	T:T	A:A	G:G	C:C	T:T	T:T	A:A	G:G	T:T	C:C	T:T	C:C	G:G	T:T	C:C	G:G	G:G	G:C	?	C:C	A:A
GH2291	G:G	G:G	A:A	G:G	G:A	A:A	C:C	G:G	A:A	G:G	C:C	G:G	A:A	C:C	T:T	C:C	C:C	C:C	A:A	C:C	G:G	A:A	A:A	T:T	C:C	C:C	G:G	C:C	T:T	A:A	G:G	C:C	T:T	T:T	A:A	C:C	T:T	C:A	T:T	C:C	G:G	C:C	C:C	G:G	C:C	G:G	C:C	C:C	G:G
GH3673	A:A	A:A	A:A	A:A	A:A	A:A	A:A	G:G	A:A	G:G	C:C	G:G	A:A	C:C	T:T	C:C	C:C	C:C	A:A	C:C	A:A	A:A	?	C:C	C:C	C:C	G:G	C:C	T:T	G:G	G:G	C:C	T:T	T:T	A:A	C:C	T:T	C:C	T:T	C:C	G:G	C:C	T:T	C:C	C:C	G:G	C:C	C:C	G:G
GH4546	A:A	A:A	A:A	A:A	A:A	A:A	A:A	G:G	A:A	G:G	C:C	G:G	A:A	C:C	T:T	C:C	A:A	C:C	A:A	C:C	G:G	A:A	C:C	C:C	C:C	C:C	A:A	C:C	T:T	G:G	G:G	C:C	T:T	T:T	A:A	C:C	C:C	C:C	T:T	C:C	G:G	T:T	T:T	C:C	C:C	G:G	C:C	C:C	G:G
GH7185	G:G	G:G	A:A	G:G	G:G	A:A	C:C	G:G	A:A	G:G	C:C	G:G	A:A	C:C	T:T	C:C	C:C	C:C	A:A	C:C	A:A	A:A	C:C	T:T	C:C	C:C	G:G	T:T	T:T	A:A	G:G	C:C	T:T	T:T	A:A	C:C	T:T	A:A	T:T	C:C	G:G	C:C	C:C	C:C	C:C	G:G	C:C	G:G	G:G
GH5049	A:A	A:A	A:A	G:G	A:A	A:A	A:A	G:G	A:A	G:G	C:C	G:G	A:A	C:C	C:C	C:C	A:A	C:C	G:G	C:C	G:G	A:A	A:A	C:C	C:C	C:C	A:A	T:T	C:C	G:G	G:G	C:C	T:T	T:T	A:A	C:C	T:T	C:C	T:T	C:C	G:G	T:T	T:T	C:C	C:C	?	C:C	C:C	A:A
GH7273	G:G	G:G	C:C	A:A	G:G	G:G	C:C	A:A	C:C	G:G	T:T	G:G	A:A	T:T	T:T	C:C	C:C	C:C	A:A	T:T	A:A	C:C	A:A	T:T	T:T	C:C	?	C:C	T:T	A:A	G:G	C:C	T:T	G:G	A:A	G:G	T:T	C:C	T:T	C:C	G:G	C:C	C:C	G:G	G:G	G:G	T:T	C:C	A:A
GH2293	G:G	G:G	A:A	A:A	A:A	A:A	C:C	A:A	C:C	A:A	C:C	G:G	A:A	C:C	T:T	C:C	C:C	C:C	A:A	C:C	G:G	A:A	A:A	T:T	C:C	C:C	A:A	C:C	T:T	G:G	G:G	C:C	T:T	T:T	A:A	G:G	T:T	C:C	T:T	C:C	G:G	C:C	C:C	?	G:G	G:G	C:C	C:C	A:A
GH7235	G:G	G:G	A:A	A:A	A:A	A:A	C:C	A:A	A:A	A:A	C:C	G:G	A:A	C:C	T:T	C:C	A:A	C:C	A:A	C:C	G:G	A:A	A:A	T:T	C:C	C:C	G:G	C:C	T:T	A:A	G:G	C:C	T:T	T:T	A:A	G:G	T:T	C:C	T:T	C:C	G:G	T:T	C:C	G:G	G:G	C:C	C:C	C:C	A:A
GH2314	G:G	?	A:A	A:A	A:A	A:A	C:C	A:A	A:A	A:A	C:C	G:G	A:A	C:C	?	C:C	C:C	C:C	?	C:C	G:G	A:A	A:A	T:T	C:C	C:C	G:G	C:C	T:T	G:G	G:G	C:C	T:T	T:T	A:A	G:G	?	C:C	T:T	C:C	A:A	T:T	C:C	G:G	G:G	G:G	?	C:C	A:A
GH3674	A:A	A:A	A:A	A:A	A:A	A:A	A:A	G:G	A:A	G:G	C:C	G:G	A:A	C:C	T:T	C:C	C:C	C:C	A:A	C:C	G:G	A:A	C:C	C:C	C:C	C:C	G:G	C:C	T:T	G:G	G:G	C:C	T:T	T:T	A:A	C:C	C:C	C:C	T:T	C:C	G:G	T:T	T:T	G:G	C:C	G:G	C:C	C:C	G:G
GH7243	G:G	G:G	C:C	A:A	A:A	G:G	C:C	A:A	?	A:A	T:T	G:G	A:A	C:C	T:T	C:C	C:C	C:C	A:A	C:C	G:G	A:A	A:A	T:T	T:T	C:C	G:G	C:C	T:T	A:A	G:G	C:C	T:T	T:T	A:A	G:G	T:T	C:C	T:T	C:C	G:G	T:T	C:C	G:G	G:G	G:G	C:C	C:C	A:A
GH7230	G:G	G:G	A:A	A:A	A:A	G:G	C:C	A:A	A:A	A:A	C:C	G:G	?	C:C	T:T	?	A:A	C:C	A:A	C:C	G:G	A:A	A:A	?	C:C	C:C	G:G	C:C	T:T	A:A	G:G	C:C	T:T	T:T	A:A	G:G	T:T	C:C	T:T	C:C	G:G	?	?	G:G	G:G	C:C	C:C	?	A:A
GH1665	G:A	?	A:A	A:A	A:A	G:A	C:A	G:A	C:A	G:A	C:C	G:G	A:A	C:C	T:T	C:C	C:A	C:C	A:A	C:C	G:G	A:A	C:A	C:T	?	C:C	A:A	C:C	T:T	G:G	G:G	C:T	T:T	T:T	A:A	G:C	?	C:C	T:T	C:C	G:G	C:T	C:T	G:C	G:G	G:G	C:C	C:C	G:A
GH1622	G:G	G:G	A:A	A:A	A:A	G:G	C:C	A:A	C:C	A:A	C:C	G:G	A:A	C:C	T:T	C:C	C:C	C:C	A:A	C:C	G:G	A:A	A:A	T:T	C:C	C:C	A:A	C:C	T:T	G:G	G:G	T:T	T:T	T:T	A:A	G:G	T:T	C:C	T:T	C:C	G:G	C:C	C:C	G:G	G:G	G:G	C:C	C:C	A:A
GH4533	G:G	?	A:A	A:A	?	A:A	C:C	G:G	C:C	G:G	?	G:G	A:A	C:C	?	C:C	A:A	?	A:A	?	G:G	A:A	A:A	C:C	C:C	C:C	G:G	T:T	T:T	A:A	G:G	C:C	T:T	T:T	?	C:C	?	?	T:T	C:C	G:G	C:C	C:C	G:G	G:G	C:C	?	?	G:A
GH2342	G:G	G:G	A:A	A:A	A:A	G:G	C:C	A:A	C:C	A:A	C:C	G:G	A:A	C:C	T:T	C:C	C:C	C:C	A:A	C:C	G:G	A:A	C:C	T:T	T:T	C:C	A:A	C:C	T:T	G:G	G:G	C:C	T:T	T:T	A:A	G:G	T:T	C:C	T:T	C:C	G:G	C:C	C:C	G:G	G:G	C:C	C:C	C:C	A:A
GH2282	G:G	G:G	A:A	A:A	A:A	A:A	C:C	A:A	C:C	A:A	C:C	G:G	A:A	C:C	T:T	C:C	C:C	C:C	A:A	C:C	G:G	A:A	A:A	T:T	C:C	C:C	A:A	C:C	T:T	G:G	G:G	C:C	T:T	T:T	A:A	G:G	T:T	C:C	T:T	C:C	G:G	C:C	C:C	G:G	G:G	G:G	C:C	C:C	A:A
GH2280	G:G	G:G	A:A	G:G	G:G	A:A	C:C	G:G	A:A	G:G	T:T	G:G	A:A	C:C	T:T	C:C	C:C	C:C	A:A	C:C	A:A	A:A	C:C	T:T	C:C	C:C	G:G	T:T	T:T	A:A	G:G	C:C	T:T	T:T	A:A	C:C	T:T	A:A	?	C:C	G:G	C:C	C:C	G:G	C:C	G:G	C:C	C:C	G:G
GH2328	G:G	G:G	A:A	A:A	A:A	A:A	C:C	A:A	A:A	A:A	T:T	G:G	A:A	C:C	T:T	C:C	C:C	C:C	A:A	T:T	G:G	A:A	A:A	T:T	C:C	C:C	G:G	C:C	T:T	A:A	G:G	C:C	T:T	T:T	A:A	G:G	T:T	C:C	T:T	C:C	G:G	T:T	C:C	G:G	G:G	G:G	C:C	C:C	A:A
GH3706	G:G	G:G	C:C	A:A	A:A	A:A	C:C	A:A	A:A	A:A	C:C	G:G	A:A	C:C	T:T	C:C	C:C	C:C	A:A	C:C	G:G	A:A	C:C	T:T	C:C	C:C	G:G	C:C	T:T	G:G	G:G	T:T	T:T	T:T	A:A	G:G	T:T	C:C	T:T	C:C	G:G	T:T	C:C	G:G	G:G	C:C	C:C	C:C	A:A
GH2323	G:G	G:G	C:C	A:A	G:G	A:A	C:C	A:A	C:C	G:G	T:T	G:G	A:A	C:C	T:T	C:C	C:C	C:C	A:A	T:T	A:A	A:A	A:A	T:T	T:T	C:C	A:A	C:C	T:T	A:A	G:G	C:C	T:T	G:G	A:A	G:G	T:T	C:C	T:T	C:C	G:G	C:C	C:C	G:G	G:G	G:G	T:T	C:C	A:A
GH3667	A:A	A:A	A:A	A:A	A:A	A:A	A:A	?	C:C	G:G	T:T	?	A:A	C:C	T:T	C:C	A:A	C:C	A:A	C:C	G:G	A:A	C:C	T:T	C:C	C:C	A:A	C:C	T:T	G:G	G:G	C:C	T:T	T:T	A:A	C:C	C:C	C:C	T:T	C:C	G:G	T:T	T:T	C:C	G:G	G:G	C:C	C:C	G:G
GH2317	G:G	G:G	C:C	A:A	A:A	A:A	C:C	A:A	A:A	?	C:C	G:G	A:A	C:C	T:T	C:C	C:C	C:C	A:A	C:C	G:G	A:A	A:A	T:T	C:C	C:C	G:G	C:C	T:T	G:G	G:G	?	T:T	T:T	A:A	G:G	T:T	C:C	T:T	C:C	A:A	T:T	C:C	G:G	G:G	G:G	C:C	C:C	A:A
GH2325	G:G	G:G	A:A	G:G	A:A	G:G	C:C	G:G	C:C	G:G	T:T	G:G	A:A	C:C	T:T	C:C	C:C	C:C	A:A	C:C	G:G	A:A	A:A	T:T	T:T	C:C	G:G	C:C	T:T	G:G	G:G	C:C	T:T	T:T	A:A	G:G	T:T	A:A	T:T	C:C	G:G	C:C	C:C	G:G	G:G	G:G	T:T	C:C	A:A
GH2307	G:G	G:G	C:C	A:A	A:A	A:A	C:C	A:A	A:A	A:A	C:C	G:G	A:A	C:C	T:T	C:C	C:C	C:C	A:A	C:C	G:G	A:A	A:A	T:T	C:C	C:C	G:G	C:C	T:T	G:G	G:G	C:C	T:T	T:T	A:A	G:G	T:T	C:C	T:T	C:C	A:A	T:T	C:C	G:G	G:G	G:G	C:C	C:C	A:A
GH3701	G:G	G:G	A:A	A:A	A:A	A:A	C:C	A:A	A:A	A:A	C:C	G:G	A:A	C:C	T:T	?	C:C	C:C	?	C:C	G:G	A:A	A:A	?	C:C	C:C	G:G	C:C	T:T	A:A	G:G	C:C	T:T	T:T	A:A	G:G	T:T	A:A	T:T	C:C	G:G	T:T	C:C	G:G	G:G	G:G	C:C	C:C	A:A
GH3670	A:A	A:A	A:A	G:G	A:A	A:A	A:A	G:G	A:A	G:G	C:C	G:G	A:A	C:C	C:C	C:C	A:A	C:C	G:G	C:C	A:A	A:A	A:A	T:T	T:T	C:C	G:G	C:C	C:C	G:G	G:G	T:T	T:T	T:T	A:A	C:C	T:T	A:A	T:T	C:C	G:G	C:C	T:T	C:C	C:C	G:G	C:C	C:C	A:A
GH2281	A:A	A:A	A:A	A:A	A:A	A:A	A:A	G:G	A:A	G:G	C:C	G:G	?	C:C	T:T	C:C	C:C	C:C	A:A	C:C	G:G	A:A	C:C	?	C:C	C:C	G:G	C:C	C:C	G:G	G:G	C:C	T:T	T:T	A:A	C:C	C:C	C:C	T:T	C:C	G:G	?	?	C:C	C:C	G:G	C:C	?	G:G
GH2279	G:G	G:G	A:A	A:A	A:A	A:A	C:C	A:A	C:C	A:A	T:T	G:G	A:A	C:C	T:T	C:C	C:C	C:C	A:A	C:C	G:G	A:A	A:A	T:T	C:C	C:C	A:A	C:C	T:T	G:G	G:G	C:C	T:T	T:T	A:A	G:G	T:T	C:C	T:T	C:C	G:G	?	C:C	G:G	G:G	G:G	C:C	?	A:A
GH2347	A:A	A:A	C:C	A:A	A:A	A:A	A:A	G:G	A:A	G:G	C:C	G:G	A:A	C:C	T:T	C:C	C:C	C:C	A:A	C:C	A:A	A:A	C:C	C:C	C:C	C:C	G:G	C:C	T:T	G:G	G:G	C:C	T:T	T:T	A:A	C:C	T:T	C:C	T:T	C:C	G:G	?	T:T	C:C	C:C	G:G	C:C	?	G:G
GH7245	G:G	?	A:A	A:A	A:A	G:G	C:C	A:A	A:A	A:A	C:C	G:G	A:A	C:C	T:T	C:C	A:A	C:C	A:A	C:C	G:G	A:A	A:A	T:T	C:C	C:C	G:G	C:C	T:T	A:A	G:G	C:C	T:T	T:T	A:A	G:G	T:T	C:C	T:T	C:C	G:G	T:T	C:C	G:G	G:G	C:C	C:C	C:C	A:A
GH3677	A:A	A:A	A:A	G:G	G:G	A:A	A:A	G:G	A:A	G:G	T:T	G:G	A:A	C:C	T:T	C:C	A:A	C:C	A:A	C:C	A:A	A:A	A:A	T:T	C:C	C:C	G:G	T:T	T:T	G:G	G:G	T:T	T:T	T:T	A:A	C:C	T:T	C:C	T:T	C:C	G:G	C:C	C:C	G:G	C:C	G:G	C:C	C:C	G:G
GH2335	G:G	G:G	A:A	G:G	A:A	G:G	C:C	G:G	C:C	G:G	T:T	G:G	A:A	C:C	?	C:C	C:C	C:C	A:A	C:C	G:G	A:A	A:A	T:T	T:T	C:C	G:G	C:C	T:T	G:G	G:G	C:C	T:T	T:T	A:A	G:G	T:T	A:A	T:T	C:C	G:G	C:C	C:C	G:G	G:G	G:G	T:T	C:C	A:A
GH2306	G:G	G:G	A:A	A:A	A:A	A:A	C:C	A:A	A:A	A:A	C:C	G:G	A:A	C:C	?	C:C	C:C	C:C	A:A	C:C	G:G	A:A	A:A	T:T	C:C	C:C	G:G	C:C	T:T	A:A	G:G	C:C	T:T	T:T	A:A	G:G	T:T	C:C	T:T	C:C	A:A	T:T	C:C	G:G	G:G	G:G	C:C	C:C	A:A
GH2294	G:G	?	A:A	A:A	A:A	G:G	C:C	A:A	A:A	A:A	C:C	G:G	A:A	C:C	?	C:C	C:C	C:C	?	C:C	G:G	A:A	A:A	T:T	C:C	C:C	G:G	C:C	T:T	A:A	G:G	C:C	T:T	T:T	?	G:G	T:T	C:C	T:T	C:C	G:G	T:T	C:C	G:G	G:G	G:G	?	C:C	A:A
GH2334	G:G	G:G	A:A	G:G	A:A	G:G	C:C	G:G	C:C	G:G	T:T	G:G	A:A	C:C	T:T	C:C	C:C	C:C	A:A	C:C	G:G	A:A	A:A	T:T	T:T	C:C	G:G	C:C	T:T	G:G	G:G	C:C	T:T	T:T	A:A	G:G	T:T	A:A	T:T	C:C	G:G	C:C	C:C	G:G	G:G	G:G	T:T	C:C	A:A
GH7167	G:G	G:G	C:C	A:A	A:A	G:G	C:C	A:A	A:A	G:G	T:T	G:G	A:A	C:C	T:T	C:C	C:C	C:C	A:A	T:T	A:A	A:A	A:A	T:T	T:T	C:C	A:A	C:C	T:T	A:A	G:G	C:C	T:T	G:G	A:A	G:G	T:T	C:C	T:T	C:C	G:G	C:C	C:C	G:G	G:G	G:G	T:T	C:C	A:A
GH3708	G:G	G:G	C:C	A:A	A:A	A:A	C:C	A:A	A:A	A:A	C:C	G:G	A:A	C:C	T:T	C:C	C:C	C:C	A:A	C:C	G:G	A:A	A:A	T:T	C:C	C:C	G:G	C:C	T:T	G:G	G:G	C:C	T:T	T:T	A:A	?	T:T	C:C	T:T	C:C	A:A	T:T	C:C	G:G	G:G	G:G	C:C	C:C	A:A
GH2316	G:G	G:G	A:A	A:A	A:A	A:A	C:C	A:A	A:A	A:A	C:C	G:G	A:A	C:C	T:T	C:C	?	C:C	A:A	C:C	G:G	A:A	?	T:T	C:C	C:C	?	?	T:T	G:G	G:G	C:C	T:T	T:T	A:A	G:G	T:T	A:A	T:T	C:C	A:A	T:T	C:C	?	G:G	G:G	?	C:C	A:A
GH2284	G:G	?	C:C	A:A	A:A	A:A	C:C	A:A	C:A	G:A	C:C	G:G	A:A	C:C	?	C:C	C:C	C:C	A:A	C:C	G:G	A:A	A:A	T:T	?	C:C	G:G	C:C	T:T	G:G	G:G	C:T	T:T	T:T	A:A	G:G	T:T	C:C	T:T	C:C	G:A	C:T	C:C	G:G	G:G	G:G	?	C:C	A:A
GH3685	G:G	G:G	A:A	A:A	A:A	G:G	C:C	A:A	C:C	A:A	C:C	G:G	A:A	C:C	T:T	C:C	C:C	C:C	A:A	C:C	G:G	A:A	A:A	T:T	T:T	C:C	G:G	C:C	T:T	G:G	G:G	T:T	T:T	T:T	A:A	G:G	T:T	C:C	T:T	C:C	G:G	C:C	C:C	G:G	G:G	C:C	C:C	C:C	A:A
GH3710	G:G	G:G	C:C	A:A	A:A	A:A	C:C	A:A	C:C	G:G	C:C	G:G	A:A	C:C	T:T	C:C	C:C	C:C	A:A	C:C	G:G	A:A	C:C	T:T	T:T	C:C	G:G	C:C	T:T	G:G	G:G	T:T	T:T	T:T	A:A	G:G	T:T	C:C	T:T	C:C	G:G	T:T	C:C	G:G	G:G	?	T:T	C:C	A:A
GH7234	G:G	G:G	C:A	A:A	A:A	?	C:C	A:A	A:A	G:A	C:T	G:G	A:A	C:C	T:T	C:C	C:A	C:C	A:A	C:T	?	A:A	C:A	T:T	C:T	C:C	G:A	C:C	T:T	A:A	G:G	C:C	T:T	T:T	A:A	G:G	T:T	C:C	T:T	C:C	G:G	C:T	C:C	G:G	G:G	G:C	C:C	C:C	A:A
GH7226	G:G	G:G	C:C	A:A	A:A	?	C:C	A:A	A:A	G:G	?	G:G	A:A	C:C	T:T	C:C	C:C	C:C	A:A	T:T	A:A	A:A	C:C	T:T	T:T	C:C	A:A	C:C	T:T	A:A	G:G	C:C	T:T	T:T	A:A	G:G	T:T	C:C	T:T	C:C	G:G	C:C	C:C	G:G	G:G	G:G	C:C	C:C	A:A
GH2333	G:G	G:G	A:A	A:A	A:A	A:A	C:C	A:A	C:C	A:A	?	G:G	A:A	C:C	T:T	C:C	C:C	C:C	A:A	C:C	G:G	A:A	C:C	T:T	C:C	C:C	A:A	C:C	T:T	G:G	G:G	C:C	T:T	T:T	A:A	G:G	T:T	C:C	T:T	C:C	G:G	T:T	C:C	G:G	G:G	G:G	C:C	C:C	A:A
GH3679	A:A	A:A	A:A	A:A	A:A	A:A	A:A	G:G	A:A	G:G	C:C	G:G	A:A	C:C	T:T	C:C	A:A	C:C	A:A	C:C	G:G	A:A	C:C	C:C	C:C	C:C	G:G	C:C	T:T	G:G	G:G	C:C	T:T	T:T	A:A	C:C	C:C	C:C	T:T	C:C	G:G	T:T	T:T	C:C	C:C	G:G	C:C	C:C	G:G
[truncated: 428 more columns]
